# Supplementary material for: Spatial organization and proteome of a dual-species cyanobacterial biofilm alter among N2-fixing and non-fixing conditions
Source: mSystems. 2023 Jun 7;8(3):e00302-23. doi: 10.1128/msystems.00302-23 (PMC10308936; doi:10.1128/msystems.00302-23)
Supplement: Data Set S1 — Complete proteomics data. Full list of Ps_egfp and Tolypothrix sp. proteins abundant N2-fixing and NaNO3-fed dual-species biofilms (FDR of peptide sequences was adjusted to < 1%) are shown in the Excel file. M1 and M2 represent biological replicates of each condition; 'w/o N' represents the N2-fixing, and 'w/ N' represents non-fixing biofilms. [file msystems.00302-23-s0008.xlsx]

## Sheet: Proteomics results
**M1 and M2 represent biological replicates of each condition; ‘w/o N’ represents the N2-fixing, and ‘w/ N’ represents nitrate-fed biofilms.**
**Most abundant protein in each sample respresents ranking no '1'**
		Abundance				Ranking									PSM				Protein FDR Confidence
locus_tag	Proteins	M1 w/o N	M2 w/o N	M1 w/ N	M2 w/ N	M1 w/o N	M2 w/o N	Average woN	Stdev woN	M1 w/ N	M2 w/ N	Average wN	Stdev wN	Ranking difference: wN-woN	M1 w/o N	M2 w/o N	M1 w/ N	M2 w/ N	M1 w/o N	M2 w/o N	M1 w/ N	M2 w/ N
Q2FIM1_GAPDH_StaphAur	Q2FIM1_GAPDH_StaphAur	1.80098e+08	1.95487e+08	1.16956e+08	1.23386e+08	120	102	111	12.7279	139	183	161	31.1127	50	24	17	15	13	High	High	High	High
PVLB_25680	F0F1 ATP synthase subunit C		ND	899132	1.33749e+06		ND	ND	ND	1605	1613	1609	5.65685	only abundandt in one			1	1	ND	ND	High	High
PVLB_25675	F0F1 ATP synthase subunit B	9100413	1.50466e+07	6.65267e+06	3244070	772	525	648.5	174.655	828	1259	1043.5	304.763	395	3	4	2	1	High	High	High	High
PVLB_25670	F0F1 ATP synthase subunit delta		1.56345e+06	1.18278e+06	ND		1387	1387	ND	1501	ND	1501	ND	114		1	1		ND	High	High	ND
PVLB_25665	F0F1 ATP synthase subunit alpha	1.08625e+08	7.35616e+07	3.2998e+07	6.09285e+07	175	191	183	11.3137	351	315	333	25.4558	150	14	18	7	5	High	High	High	High
PVLB_25660	F0F1 ATP synthase subunit gamma	1.47663e+06	2.21148e+06	ND	ND	1488	1217	1352.5	191.626	ND	ND	ND	ND	only abundandt in one	4	6			High	High	ND	ND
PVLB_25655	F0F1 ATP synthase subunit beta	4.17415e+07	3.13752e+07	7.3115e+06	1.17657e+07	329	338	333.5	6.36396	795	763	779	22.6274	445.5	20	23	10	10	High	High	High	High
PVLB_25650	F0F1 ATP synthase subunit epsilon	1.98739e+06	2.57228e+06	1.0917e+06	ND	1357	1154	1255.5	143.543	1531	ND	1531	ND	275.5	1	1	1		High	High	High	ND
PVLB_25620	transporter, AcrB/AcrD/AcrF family protein	ND	ND	ND	ND	ND	ND	ND	ND	ND	ND	ND	ND	only abundandt in one	1				Medium	ND	ND	ND
PVLB_25580	Hsp20/alpha crystallin family protein	6.77382e+07	5.27726e+07	1.73912e+07	2.19205e+07	250	241	245.5	6.36396	529	560	544.5	21.9203	299	8	10	4	5	High	High	High	High
PVLB_25575	ATPase	1.67247e+08	1.69304e+08	5.18756e+07	1.04691e+08	130	112	121	12.7279	259	211	235	33.9411	114	41	40	22	32	High	High	High	High
PVLB_25560	molecular chaperone	3066728	5.45632e+06	ND	1.82069e+06	1172	857	1014.5	222.739	ND	1489	1489	ND	474.5	1	2		1	High	High	ND	High
PVLB_25555	hypothetical protein	1.50662e+08	1.62475e+08	5.83353e+07	1.08741e+08	143	118	130.5	17.6777	240	207	223.5	23.3345	93	15	19	9	15	High	High	High	High
PVLB_25550	hypothetical protein	1.04528e+07	21563096	5.95581e+06	9075527	723	435	579	203.647	863	851	857	8.48528	278	5	7	3	5	High	High	High	High
PVLB_25540	hypothetical protein		ND	846779	834917		ND	ND	ND	1621	1815	1718	137.179	only abundandt in one			1	1	ND	ND	High	High
PVLB_25360	hypothetical protein		781152	1.33663e+06	1812765		1670	1670	ND	1448	1493	1470.5	31.8198	-199.5		1	1	1	ND	High	High	High
PVLB_25330	pyruvate carboxylase subunit A	1.46814e+07	17506881	1.29061e+06	818850	611	483	547	90.5097	1464	1823	1643.5	253.851	1096.5	9	10	1	3	High	High	High	High
PVLB_25325	pyruvate carboxylase subunit B	3.54414e+07	2.67218e+07	2.86471e+06	3.62868e+06	367	379	373	8.48528	1137	1218	1177.5	57.2756	804.5	14	11	2	2	High	High	High	High
PVLB_25300	extracellular solute-binding protein	ND	ND	ND	ND	ND	ND	ND	ND	ND	ND	ND	ND	only abundandt in one	2	1			High	High	ND	ND
PVLB_25230	phosphate ABC transporter permease		ND	484884	ND		ND	ND	ND	1850	ND	1850	ND	only abundandt in one			1		ND	ND	Medium	ND
PVLB_25185	hypothetical protein	1.80326e+06	3.69442e+06	ND	ND	1400	1009	1204.5	276.479	ND	ND	ND	ND	only abundandt in one	2	3			High	High	ND	ND
PVLB_25160	histone family protein DNA-binding protein	2.88455e+06	768039	ND	ND	1198	1677	1437.5	338.704	ND	ND	ND	ND	only abundandt in one	3	1			High	High	ND	ND
PVLB_25055	orotate phosphoribosyltransferase		134406	ND	ND		2027	2027	ND	ND	ND	ND	ND	only abundandt in one		1			ND	High	ND	ND
PVLB_25045	bifunctional phosphomannomutase/phosphoglucomutase		ND	806732	923859		ND	ND	ND	1641	1775	1708	94.7523	only abundandt in one			1	1	ND	ND	High	Medium
PVLB_25020	50S ribosomal protein L28	2.02035e+06	1.4308e+06	ND	2.2067e+06	1347	1412	1379.5	45.9619	ND	1425	1425	ND	45.5	1	1		1	High	High	ND	High
PVLB_25000	aldehyde dehydrogenase		628515	413011	ND		1748	1748	ND	1890	ND	1890	ND	142		2	1		ND	High	High	ND
PVLB_24940	cytochrome c5	1.04766e+06	ND	ND	ND	1658	ND	1658	ND	ND	ND	ND	ND	only abundandt in one	1				High	ND	ND	ND
PVLB_24905	LysR family transcriptional regulator		5.17727e+06	ND	ND		875	875	ND	ND	ND	ND	ND	only abundandt in one		1			ND	Medium	ND	ND
PVLB_24755	thioredoxin		3493456	ND	ND		1033	1033	ND	ND	ND	ND	ND	only abundandt in one		1	1		ND	High	High	ND
PVLB_24750	transcription termination factor Rho	ND	2277748	1.13377e+06	ND	ND	1202	1202	ND	1514	ND	1514	ND	312	1	2	1		High	High	High	ND
PVLB_24655	glycine cleavage system protein H	1.56303e+06	1796373	ND	ND	1457	1311	1384	103.238	ND	ND	ND	ND	only abundandt in one	1	1			High	High	ND	ND
PVLB_24610	glutamine synthetase	851566	ND	ND	ND	1763	ND	1763	ND	ND	ND	ND	ND	only abundandt in one	1				High	ND	ND	ND
PVLB_24595	putrescine ABC transporter periplasmic putrescine-binding protein	1.94488e+07	2.35904e+07	1.8036e+06	3.3727e+06	531	406	468.5	88.3883	1325	1242	1283.5	58.6899	815	9	9	2	3	High	High	High	High
PVLB_24470	hypothetical protein	3.22492e+06	6.68699e+06	ND	ND	1150	785	967.5	258.094	ND	ND	ND	ND	only abundandt in one	3	2			High	High	ND	ND
PVLB_24465	D-3-phosphoglycerate dehydrogenase		1.39133e+06	ND	ND		1428	1428	ND	ND	ND	ND	ND	only abundandt in one		2			ND	High	ND	ND
PVLB_24430	cystine transporter subunit	5.70082e+06	1.08296e+07	ND	1535074	918	627	772.5	205.768	ND	1558	1558	ND	785.5	4	7		3	High	High	ND	High
PVLB_24400	taurine ABC transporter periplasmic binding protein		781215	ND	ND		1669	1669	ND	ND	ND	ND	ND	only abundandt in one		1			ND	High	ND	ND
PVLB_24335	osmolarity response regulator		583674	ND	ND		1782	1782	ND	ND	ND	ND	ND	only abundandt in one		1	1		ND	High	High	ND
PVLB_24300	phosphoenolpyruvate carboxykinase	733963	1.19979e+06	ND	ND	1831	1489	1660	241.831	ND	ND	ND	ND	only abundandt in one	1	2			High	High	ND	ND
PVLB_24275	LysM domain/BON superfamily protein	3.62255e+06	3.94689e+06	ND	362581	1098	980	1039	83.4386	ND	2009	2009	ND	970	2	3		2	High	High	ND	High
PVLB_24245	histidine kinase		ND	ND	693928		ND	ND	ND	ND	1889	1889	ND	only abundandt in one				1	ND	ND	ND	High
PVLB_24050	scaffold protein		ND	ND	2.5804e+06		ND	ND	ND	ND	1364	1364	ND	only abundandt in one				1	ND	ND	ND	High
PVLB_23880	extracellular solute-binding protein		ND	ND	ND		ND	ND	ND	ND	ND	ND	ND	only abundandt in one		1			ND	High	ND	ND
PVLB_23865	GABA permease		ND	ND	ND		ND	ND	ND	ND	ND	ND	ND	only abundandt in one		1			ND	Medium	ND	ND
PVLB_23840	AsmA family protein		ND	ND	952299		ND	ND	ND	ND	1759	1759	ND	only abundandt in one				1	ND	ND	ND	Medium
PVLB_23795	glycine betaine/L-proline ABC transporter periplasmic binding protein	4.32942e+06	9.41438e+06	ND	ND	1025	669	847	251.73	ND	ND	ND	ND	only abundandt in one	4	8			High	High	ND	ND
PVLB_23665	serine hydroxymethyltransferase		ND	ND	ND		ND	ND	ND	ND	ND	ND	ND	only abundandt in one		1			ND	Medium	ND	ND
PVLB_23555	dihydrolipoamide acetyltransferase	4.22387e+06	2.80294e+06	640393	2.22259e+06	1032	1120	1076	62.2254	1741	1421	1581	226.274	505	5	5	1	2	High	High	High	High
PVLB_23550	pyruvate dehydrogenase subunit E1	3.69067e+06	5.49605e+06	ND	ND	1084	854	969	162.635	ND	ND	ND	ND	only abundandt in one	5	6		1	High	High	ND	Medium
PVLB_23525	lipopolysaccharide core heptose(I) kinase RfaP	1372946	1.34443e+06	803602	ND	1521	1446	1483.5	53.033	1643	ND	1643	ND	159.5	1	1	1		Medium	Medium	Medium	ND
PVLB_23430	biotin synthase		ND	ND	ND		ND	ND	ND	ND	ND	ND	ND	only abundandt in one		1			ND	High	ND	ND
PVLB_23390	acyl-CoA dehydrogenase		ND	ND	ND		ND	ND	ND	ND	ND	ND	ND	only abundandt in one		1			ND	High	ND	ND
PVLB_23270	RNA polymerase sigma factor RpoD		ND	499372	ND		ND	ND	ND	1835	ND	1835	ND	only abundandt in one			1		ND	ND	High	ND
PVLB_23260	30S ribosomal protein S21	1363459	2.9828e+06	ND	2.27165e+06	1524	1088	1306	308.299	ND	1413	1413	ND	107	2	3		2	High	High	ND	High
PVLB_23220	PrkA family serine protein kinase	1.02647e+06	829876	ND	ND	1668	1638	1653	21.2132	ND	ND	ND	ND	only abundandt in one	1	3	1		High	High	High	ND
PVLB_23150	spermidine/putrescine ABC transporter ATPase	310481	ND	ND	ND	2029	ND	2029	ND	ND	ND	ND	ND	only abundandt in one	1	1			High	High	ND	ND
PVLB_23145	extracellular solute-binding protein	1.13139e+07	1.15853e+07	814227	ND	696	607	651.5	62.9325	1637	ND	1637	ND	985.5	7	7	1	1	High	High	High	High
PVLB_23130	ribulose-phosphate 3-epimerase		491843	ND	ND		1843	1843	ND	ND	ND	ND	ND	only abundandt in one		1			ND	High	ND	ND
PVLB_23070	ubiquinone biosynthesis protein COQ7		ND	ND	ND		ND	ND	ND	ND	ND	ND	ND	only abundandt in one		1			ND	High	ND	ND
PVLB_22990	50S ribosomal protein L11		3.30606e+06	671049	2.99728e+06		1048	1048	ND	1725	1303	1514	298.399	466		2	1	1	ND	High	Medium	Medium
PVLB_22985	50S ribosomal protein L1	2.38889e+06	2.7995e+06	ND	4.18576e+06	1274	1121	1197.5	108.187	ND	1153	1153	ND	-44.5	4	3	3	6	High	High	High	High
PVLB_22980	50S ribosomal protein L10	3561824	1.30341e+07	5.1168e+06	3.13311e+06	1106	568	837	380.423	915	1284	1099.5	260.922	262.5	4	7	5	3	High	High	High	High
PVLB_22975	50S ribosomal protein L7/L12	1.66629e+07	21358495	1.15937e+07	1.71161e+07	567	439	503	90.5097	648	643	645.5	3.53553	142.5	5	4	4	5	High	High	High	High
PVLB_22965	DNA-directed RNA polymerase subunit beta	1.15971e+07	1.4313e+07	2.44612e+06	3.73167e+06	684	546	615	97.5807	1203	1199	1201	2.82843	586	12	18	6	7	High	High	High	High
PVLB_22960	DNA-directed RNA polymerase subunit beta'	1.41851e+07	3.56023e+06	1.59794e+06	9.14844e+06	621	1024	822.5	284.964	1376	845	1110.5	375.474	288	9	7	4	6	High	High	High	High
PVLB_22950	30S ribosomal protein S7	5.163e+06	7.96393e+06	4.04101e+06	3698566	947	722	834.5	159.099	1023	1204	1113.5	127.986	279	3	3	3	2	High	High	High	High
PVLB_22945	elongation factor G	7.28601e+06	6.71202e+06	ND	1.23374e+06	835	782	808.5	37.4767	ND	1647	1647	ND	838.5	9	9	4	6	High	High	High	High
PVLB_22940	elongation factor Tu	8.50067e+07	6.67921e+07	3.48605e+07	6.08272e+07	210	201	205.5	6.36396	339	318	328.5	14.8492	123	26	22	20	18	High	High	High	High
PVLB_22935	30S ribosomal protein S10	7.71764e+06	7.85171e+06	2.83001e+06	4828035	817	727	772	63.6396	1144	1093	1118.5	36.0624	346.5	3	3	1	2	High	High	High	High
PVLB_22930	50S ribosomal protein L3	6.43936e+06	9.82917e+06	6.65368e+06	6.06136e+06	873	654	763.5	154.856	827	1002	914.5	123.744	151	2	6	4	2	High	High	High	High
PVLB_22925	50S ribosomal protein L4		6.48693e+06	2.18395e+06	4.34434e+06		797	797	ND	1256	1131	1193.5	88.3883	396.5		4	2	2	ND	High	High	High
PVLB_22920	50S ribosomal protein L23	1351283	2.80672e+06	ND	2.06539e+06	1528	1118	1323	289.914	ND	1442	1442	ND	119	1	2		1	High	High	ND	High
PVLB_22915	50S ribosomal protein L2	1.36605e+07	1.32764e+07	2.69259e+06	8.92382e+06	636	563	599.5	51.6188	1163	860	1011.5	214.253	412	6	5	2	4	High	High	High	High
PVLB_22910	30S ribosomal protein S19		297558	2.04267e+06	ND		1972	1972	ND	1277	ND	1277	ND	-695		1	1		ND	High	High	ND
PVLB_22905	50S ribosomal protein L22	4401414	5.91724e+06	1.97032e+06	4486848	1019	834	926.5	130.815	1291	1123	1207	118.794	280.5	1	2	1	2	High	High	High	High
PVLB_22900	30S ribosomal protein S3	1.19478e+07	9.79382e+06	320928	5.89888e+06	677	656	666.5	14.8492	1936	1015	1475.5	651.245	809	5	8	3	5	High	High	High	High
PVLB_22895	50S ribosomal protein L16	1.50709e+06	ND	ND	989905	1479	ND	1479	ND	ND	1740	1740	ND	261	1			1	High	ND	ND	High
PVLB_22890	50S ribosomal protein L29	2.17066e+06	1.94203e+06	ND	3.40149e+06	1324	1268	1296	39.598	ND	1240	1240	ND	-56	1	1		2	High	High	ND	High
PVLB_22885	30S ribosomal protein S17		2.58698e+06	ND	ND		1152	1152	ND	ND	ND	ND	ND	only abundandt in one		2			ND	High	ND	ND
PVLB_22880	50S ribosomal protein L14	2.14578e+06	2.86325e+06	ND	743773	1330	1107	1218.5	157.685	ND	1858	1858	ND	639.5	3	4		1	High	High	ND	High
PVLB_22875	50S ribosomal protein L24		4.84296e+06	459981	1.19896e+06		899	899	ND	1871	1663	1767	147.078	868		2	1	1	ND	High	High	High
PVLB_22870	50S ribosomal protein L5	3.43993e+06	1.09427e+06	ND	ND	1113	1524	1318.5	290.621	ND	ND	ND	ND	only abundandt in one	4	2		1	High	High	ND	High
PVLB_22865	30S ribosomal protein S14		4.17848e+06	4.0981e+06	ND		961	961	ND	1014	ND	1014	ND	53		1	1		ND	High	High	ND
PVLB_22860	30S ribosomal protein S8	2.27073e+06	6.02423e+06	ND	ND	1301	823	1062	337.997	ND	ND	ND	ND	only abundandt in one	1	2			High	High	ND	ND
PVLB_22855	50S ribosomal protein L6	2.00028e+06	2.04689e+06	1.24952e+06	3.17081e+06	1353	1248	1300.5	74.2462	1477	1270	1373.5	146.371	73	1	2	1	2	High	High	High	High
PVLB_22850	50S ribosomal protein L18	1.38855e+06	4.43535e+06	ND	ND	1512	937	1224.5	406.586	ND	ND	ND	ND	only abundandt in one	1	2			High	High	ND	ND
PVLB_22845	30S ribosomal protein S5	7.73165e+06	7.46446e+06	5.92896e+06	4.14664e+06	816	743	779.5	51.6188	866	1156	1011	205.061	231.5	3	3	3	2	High	High	High	High
PVLB_22840	50S ribosomal protein L30	6.2314e+06	876673	ND	ND	881	1616	1248.5	519.723	ND	ND	ND	ND	only abundandt in one	2	1			High	High	ND	ND
PVLB_22835	50S ribosomal protein L15	1.88331e+06	2.21567e+06	ND	680195	1381	1213	1297	118.794	ND	1897	1897	ND	600	1	3		1	High	High	ND	High
PVLB_22820	30S ribosomal protein S13		3.3596e+06	2.97044e+06	1.3304e+06		1042	1042	ND	1124	1616	1370	347.897	328		2	2	1	ND	High	High	High
PVLB_22810	30S ribosomal protein S4	1.37372e+06	1845309	1.58903e+06	ND	1520	1298	1409	156.978	1378	ND	1378	ND	-31	1	1	1		High	High	High	ND
PVLB_22805	DNA-directed RNA polymerase subunit alpha	10521721	4.41985e+06	ND	3.78715e+06	720	940	830	155.563	ND	1193	1193	ND	363	6	2		1	High	High	ND	High
PVLB_22800	50S ribosomal protein L17	4.06358e+06	1.66859e+06	2.80538e+06	4.2105e+06	1043	1352	1197.5	218.496	1148	1148	1148	0	-49.5	2	2	2	3	High	High	High	High
PVLB_22425	inorganic pyrophosphatase	647561	1.24701e+06	304571	730602	1868	1471	1669.5	280.721	1943	1867	1905	53.7401	235.5	2	2	1	1	High	High	High	High
PVLB_22395	ethanolamine transporter		ND	ND	921305		ND	ND	ND	ND	1777	1777	ND	only abundandt in one				1	ND	ND	ND	Medium
PVLB_22390	NAD+ dependent aldehyde dehydrogenase	3.62744e+06	810313	594598	835307	1097	1651	1374	391.737	1772	1814	1793	29.6985	419	3	3	1	1	High	High	High	High
PVLB_22285	serine-type D-Ala-D-Ala carboxypeptidase		599814	ND	ND		1771	1771	ND	ND	ND	ND	ND	only abundandt in one		1			ND	High	ND	ND
PVLB_22250	protein AcoB		ND	ND	ND		ND	ND	ND	ND	ND	ND	ND	only abundandt in one		1			ND	Medium	ND	ND
PVLB_22230	acetyl-CoA carboxylase biotin carboxylase subunit	1.84514e+06	2.43696e+06	ND	1.13786e+06	1389	1176	1282.5	150.614	ND	1678	1678	ND	395.5	3	4		1	High	High	ND	High
PVLB_22225	acetyl-CoA carboxylase biotin carboxyl carrier protein subunit	772037	682216	ND	ND	1806	1720	1763	60.8112	ND	ND	ND	ND	only abundandt in one	1	1			High	High	ND	ND
PVLB_22200	hypothetical protein	784230	765614	ND	739728	1793	1679	1736	80.6102	ND	1861	1861	ND	125	1	1		1	High	High	ND	High
PVLB_22185	arginine decarboxylase		586794	ND	ND		1779	1779	ND	ND	ND	ND	ND	only abundandt in one		1			ND	Medium	ND	ND
PVLB_22145	hypothetical protein	703439	533006	ND	ND	1849	1813	1831	25.4558	ND	ND	ND	ND	only abundandt in one	1	2			High	High	ND	ND
PVLB_22125	dehydratase	ND	ND	ND	ND	ND	ND	ND	ND	ND	ND	ND	ND	only abundandt in one	1				High	ND	ND	ND
PVLB_22120	3-ketoacyl-(acyl-carrier-protein) reductase	ND	981288	ND	ND	ND	1564	1564	ND	ND	ND	ND	ND	only abundandt in one	1	3	1		High	High	High	ND
PVLB_22055	short chain dehydrogenase		2.0135e+06	ND	ND		1256	1256	ND	ND	ND	ND	ND	only abundandt in one		1	1	1	ND	High	High	Medium
PVLB_22015	hypothetical protein		ND	4480561	5186886		ND	ND	ND	976	1067	1021.5	64.3467	only abundandt in one			1	1	ND	ND	Medium	High
PVLB_21885	ATP-dependent Clp protease, ATP-binding subunit ClpB	1.40091e+06	479057	436997	ND	1507	1850	1678.5	242.538	1879	ND	1879	ND	200.5	3	4	3		High	High	High	ND
PVLB_21715	serine hydroxymethyltransferase		2.86187e+06	628075	ND		1108	1108	ND	1753	ND	1753	ND	645		4	1		ND	High	High	ND
PVLB_21700	ABC transporter ATP-binding protein		503810	1.08609e+06	980472		1831	1831	ND	1535	1743	1639	147.078	-192		2	1	1	ND	High	High	High
PVLB_21670	ATP-dependent protease		ND	ND	ND		ND	ND	ND	ND	ND	ND	ND	only abundandt in one		1			ND	High	ND	ND
PVLB_21630	50S ribosomal protein L21	1.76784e+06	1.37033e+06	1.03098e+06	2399883	1409	1437	1423	19.799	1552	1395	1473.5	111.016	50.5	1	1	1	1	High	High	High	High
PVLB_21445	50S ribosomal protein L25/general stress protein Ctc	2.62364e+06	2.98171e+06	238028	1.02595e+06	1235	1089	1162	103.238	1971	1721	1846	176.777	684	2	4	1	1	High	High	High	High
PVLB_21390	short chain dehydrogenase/reductase family oxidoreductase		ND	ND	ND		ND	ND	ND	ND	ND	ND	ND	only abundandt in one		1			ND	High	ND	ND
PVLB_21365	NAD-dependent epimerase/dehydratase	362454	ND	ND	ND	2006	ND	2006	ND	ND	ND	ND	ND	only abundandt in one	1				High	ND	ND	ND
PVLB_21320	lipoprotein	29792084	4.47521e+06	ND	ND	407	934	670.5	372.645	ND	ND	ND	ND	only abundandt in one	1	4			High	High	ND	ND
PVLB_21260	hypothetical protein	1.54203e+07	2.30979e+07	3.10706e+06	4.70525e+06	590	412	501	125.865	1107	1104	1105.5	2.12132	604.5	9	13	3	4	High	High	High	High
PVLB_21235	OmpA family outer membrane protein	1.19787e+06	1.03177e+06	ND	ND	1595	1542	1568.5	37.4767	ND	ND	ND	ND	only abundandt in one	2	1			High	High	ND	ND
PVLB_21220	FKBP-type peptidylprolyl isomerase	ND	1.12512e+06	ND	ND	ND	1518	1518	ND	ND	ND	ND	ND	only abundandt in one	1	1			High	High	ND	ND
PVLB_20930	protoheme IX farnesyltransferase		ND	ND	ND		ND	ND	ND	ND	ND	ND	ND	only abundandt in one				1	ND	ND	ND	High
PVLB_20890	phosphonate ABC transporter periplasmic phosphonate-binding protein	1.50263e+06	1.87927e+06	ND	ND	1481	1286	1383.5	137.886	ND	ND	ND	ND	only abundandt in one	1	3	2	1	High	High	High	High
PVLB_20725	cysteine desulfurase	511923	ND	ND	ND	1938	ND	1938	ND	ND	ND	ND	ND	only abundandt in one	1	1			High	High	ND	ND
PVLB_20720	scaffold protein	1.2448e+06	1.67507e+06	ND	ND	1577	1349	1463	161.22	ND	ND	ND	ND	only abundandt in one	1	1			High	High	ND	ND
PVLB_20700	NAD-specific glutamate dehydrogenase		ND	ND	ND		ND	ND	ND	ND	ND	ND	ND	only abundandt in one			1		ND	ND	High	ND
PVLB_20690	hypothetical protein		ND	ND	ND		ND	ND	ND	ND	ND	ND	ND	only abundandt in one		1			ND	High	ND	ND
PVLB_20685	multifunctional nucleoside diphosphate kinase/apyrimidinic endonuclease/3'-phosphodiesterase	2.15147e+06	2.32699e+06	ND	ND	1328	1197	1262.5	92.631	ND	ND	ND	ND	only abundandt in one	2	2	1	1	High	High	High	High
PVLB_20655	hypothetical protein		373359	ND	ND		1937	1937	ND	ND	ND	ND	ND	only abundandt in one		1			ND	High	ND	ND
PVLB_20525	binding-protein-dependent transport system inner membrane protein	1.52188e+07	ND	ND	ND	596	ND	596	ND	ND	ND	ND	ND	only abundandt in one	2				Medium	ND	ND	ND
PVLB_20500	extracellular solute-binding protein	467606	ND	ND	ND	1959	ND	1959	ND	ND	ND	ND	ND	only abundandt in one	1	1			High	High	ND	ND
PVLB_20450	aspartyl/glutamyl-tRNA amidotransferase subunit A	1.0908e+06	ND	ND	ND	1641	ND	1641	ND	ND	ND	ND	ND	only abundandt in one	1				Medium	ND	ND	ND
PVLB_20440	rod shape-determining protein MreB	1.15842e+06	1.60893e+06	524428	ND	1612	1375	1493.5	167.584	1823	ND	1823	ND	329.5	2	4	1	1	High	High	High	High
PVLB_20355	ABC transporter ATP-binding protein	ND	356192	ND	225842	ND	1947	1947	ND	ND	2044	2044	ND	97	1	1		1	High	High	ND	High
PVLB_20350	hypothetical protein		657365	ND	ND		1735	1735	ND	ND	ND	ND	ND	only abundandt in one		1			ND	High	ND	ND
PVLB_20330	toluene tolerance ABC efflux transporter ATP-binding protein		ND	ND	ND		ND	ND	ND	ND	ND	ND	ND	only abundandt in one				1	ND	ND	ND	Medium
PVLB_20320	hypothetical protein		ND	ND	ND		ND	ND	ND	ND	ND	ND	ND	only abundandt in one			1		ND	ND	High	ND
PVLB_20315	toluene tolerance family protein		587907	ND	ND		1778	1778	ND	ND	ND	ND	ND	only abundandt in one		2			ND	High	ND	ND
PVLB_20250	histone family protein DNA-binding protein	2.80113e+06	1.74861e+06	ND	1.76158e+06	1208	1329	1268.5	85.5599	ND	1503	1503	ND	234.5	2	2		2	High	High	ND	High
PVLB_20240	valyl-tRNA ligase	1.65725e+06	2.01093e+06	ND	904931	1432	1257	1344.5	123.744	ND	1784	1784	ND	439.5	1	1		1	Medium	Medium	ND	Medium
PVLB_20225	multifunctional aminopeptidase A	1.54039e+06	963947	944295	716213	1466	1568	1517	72.1249	1582	1875	1728.5	207.182	211.5	2	1	1	2	High	High	High	High
PVLB_20205	cold-shock DNA-binding domain-containing protein	2.4179e+07	24132594	5490602	ND	470	401	435.5	48.7904	892	ND	892	ND	456.5	3	2	1		High	High	High	ND
PVLB_20190	glycine dehydrogenase		908014	ND	ND		1597	1597	ND	ND	ND	ND	ND	only abundandt in one		1			ND	Medium	ND	ND
PVLB_20170	carbamate kinase	ND	1.66841e+06	363369	ND	ND	1353	1353	ND	1916	ND	1916	ND	563	1	2	1		High	High	High	ND
PVLB_20165	ornithine carbamoyltransferase	1.23027e+06	984716	ND	1.05462e+06	1583	1562	1572.5	14.8492	ND	1710	1710	ND	137.5	3	2		3	High	High	ND	High
PVLB_20160	arginine deiminase	1.29518e+07	1.16103e+07	2.07809e+06	2.04196e+06	653	606	629.5	33.234	1273	1445	1359	121.622	729.5	9	11	3	3	High	High	High	High
PVLB_20120	glyceraldehyde-3-phosphate dehydrogenase	5.75475e+06	ND	ND	ND	909	ND	909	ND	ND	ND	ND	ND	only abundandt in one	5				High	ND	ND	ND
PVLB_20045	2-isopropylmalate synthase	ND	ND	ND	ND	ND	ND	ND	ND	ND	ND	ND	ND	only abundandt in one	1	1			High	High	ND	ND
PVLB_20020	inosine 5'-monophosphate dehydrogenase		ND	ND	ND		ND	ND	ND	ND	ND	ND	ND	only abundandt in one		1			ND	High	ND	ND
PVLB_19945	general secretion pathway protein D	969104	ND	ND	1.93531e+06	1702	ND	1702	ND	ND	1468	1468	ND	-234	1			1	Medium	ND	ND	Medium
PVLB_19855	phosphoribosylglycinamide formyltransferase 2		ND	ND	ND		ND	ND	ND	ND	ND	ND	ND	only abundandt in one		1			ND	Medium	ND	ND
PVLB_19830	30S ribosomal protein S16	4.0525e+06	1.03145e+06	ND	3.5871e+06	1046	1543	1294.5	351.432	ND	1221	1221	ND	-73.5	2	1		1	High	High	ND	High
PVLB_19815	50S ribosomal protein L19	3657157	6.18291e+06	2.54624e+06	6.83568e+06	1093	814	953.5	197.283	1182	960	1071	156.978	117.5	3	3	3	3	High	High	High	High
PVLB_19765	L-carnitine dehydratase/bile acid-inducible protein F	ND	ND	ND	ND	ND	ND	ND	ND	ND	ND	ND	ND	only abundandt in one	1				Medium	ND	ND	ND
PVLB_19750	NADH:flavin oxidoreductase		672476	ND	ND		1726	1726	ND	ND	ND	ND	ND	only abundandt in one		4		1	ND	High	ND	High
PVLB_19715	methyl-accepting chemotaxis sensory transducer	2.90528e+06	ND	ND	ND	1191	ND	1191	ND	ND	ND	ND	ND	only abundandt in one	1				Medium	ND	ND	ND
PVLB_19630	phosphoenolpyruvate carboxylase		ND	ND	ND		ND	ND	ND	ND	ND	ND	ND	only abundandt in one		1			ND	High	ND	ND
PVLB_19625	adenylate kinase	ND	ND	ND	ND	ND	ND	ND	ND	ND	ND	ND	ND	only abundandt in one	1				High	ND	ND	ND
PVLB_19580	RND family efflux transporter, MFP subunit		ND	ND	ND		ND	ND	ND	ND	ND	ND	ND	only abundandt in one		1			ND	High	ND	ND
PVLB_19515	2,3,4,5-tetrahydropyridine-2,6-carboxylate N-succinyltransferase		ND	485199	ND		ND	ND	ND	1849	ND	1849	ND	only abundandt in one			1		ND	ND	High	ND
PVLB_19485	30S ribosomal protein S2	4.12012e+06	6.39899e+06	ND	15164004	1040	802	921	168.291	ND	679	679	ND	-242	2	3		3	High	High	ND	High
PVLB_19480	elongation factor Ts	1.92569e+06	7.87063e+06	1.25753e+06	ND	1368	725	1046.5	454.67	1475	ND	1475	ND	428.5	4	7	2	1	High	High	High	High
PVLB_19470	ribosome recycling factor	890694	2.14252e+06	ND	ND	1737	1230	1483.5	358.503	ND	ND	ND	ND	only abundandt in one	1	2		1	High	High	ND	High
PVLB_19440	outer membrane chaperone Skp		ND	ND	817927		ND	ND	ND	ND	1824	1824	ND	only abundandt in one		1		1	ND	High	ND	High
PVLB_19405	acetyl-CoA carboxylase carboxyltransferase subunit alpha		203466	1.86542e+06	ND		2008	2008	ND	1309	ND	1309	ND	-699		1	1		ND	High	High	ND
PVLB_19395	CTP synthetase		ND	ND	ND		ND	ND	ND	ND	ND	ND	ND	only abundandt in one		1			ND	High	ND	ND
PVLB_19385	enolase		ND	ND	ND		ND	ND	ND	ND	ND	ND	ND	only abundandt in one			1		ND	ND	High	ND
PVLB_19210	prolyl-tRNA ligase		ND	ND	ND		ND	ND	ND	ND	ND	ND	ND	only abundandt in one		4			ND	High	ND	ND
PVLB_19185	ferritin Dps family protein	3.05128e+06	3.00069e+06	958579	1.23221e+06	1176	1085	1130.5	64.3467	1575	1649	1612	52.3259	481.5	3	2	1	1	High	High	High	High
PVLB_19170	aspartyl-tRNA ligase	2.09216e+06	453852	ND	474097	1335	1874	1604.5	381.131	ND	1976	1976	ND	371.5	4	1		1	High	High	ND	High
PVLB_19140	biopolymer transport protein TolQ		ND	ND	ND		ND	ND	ND	ND	ND	ND	ND	only abundandt in one			1		ND	ND	High	ND
PVLB_19125	translocation protein TolB	398958	ND	ND	ND	1993	ND	1993	ND	ND	ND	ND	ND	only abundandt in one	2	1			High	High	ND	ND
PVLB_19120	peptidoglycan-associated lipoprotein	3.17772e+07	22225677	1.6195e+06	1.5602e+07	394	426	410	22.6274	1370	670	1020	494.975	610	7	8	1	5	High	High	High	High
PVLB_19035	putative adhesin		ND	ND	ND		ND	ND	ND	ND	ND	ND	ND	only abundandt in one				1	ND	ND	ND	High
PVLB_18945	phosphoribosylaminoimidazole-succinocarboxamide synthase		663220	462143	ND		1730	1730	ND	1870	ND	1870	ND	140		1	1		ND	High	High	ND
PVLB_18455	cystathionine gamma-lyase	9353147	10414338	2.78903e+06	2319539	760	639	699.5	85.5599	1150	1408	1279	182.434	579.5	1	1	1	1	Medium	Medium	Medium	Medium
PVLB_18450	hypothetical protein		431892	ND	ND		1892	1892	ND	ND	ND	ND	ND	only abundandt in one		1			ND	High	ND	ND
PVLB_18440	sulfatase	4518383	ND	ND	ND	1007	ND	1007	ND	ND	ND	ND	ND	only abundandt in one	1				Medium	ND	ND	ND
PVLB_18325	cysteine synthase A		792481	ND	ND		1661	1661	ND	ND	ND	ND	ND	only abundandt in one		1			ND	High	ND	ND
PVLB_18235	NMT1/THI5 family protein	838487	ND	ND	418586	1768	ND	1768	ND	ND	1992	1992	ND	224	1			1	High	ND	ND	High
PVLB_18200	parallel beta-helix repeat-containing protein		ND	618049	ND		ND	ND	ND	1756	ND	1756	ND	only abundandt in one			1		ND	ND	Medium	ND
PVLB_18150	hypothetical protein		118164	ND	ND		2031	2031	ND	ND	ND	ND	ND	only abundandt in one		1			ND	Medium	ND	ND
PVLB_18090	3-oxoacyl-(acyl carrier protein) synthase III	2334865	1.35512e+06	610647	ND	1284	1439	1361.5	109.602	1759	ND	1759	ND	397.5	1	1	1		High	High	High	ND
PVLB_18050	FMN-dependent NADH-azoreductase 2		ND	ND	ND		ND	ND	ND	ND	ND	ND	ND	only abundandt in one				1	ND	ND	ND	Medium
PVLB_17970	putative transcriptional regulator, MvaT P16 subunit		ND	ND	ND		ND	ND	ND	ND	ND	ND	ND	only abundandt in one		1			ND	High	ND	ND
PVLB_17760	type I secretion outer membrane protein, TolC		2.79238e+06	497530	ND		1123	1123	ND	1836	ND	1836	ND	713		3	1	1	ND	High	High	High
PVLB_17745	yecA family protein		377830	ND	ND		1934	1934	ND	ND	ND	ND	ND	only abundandt in one		1			ND	High	ND	ND
PVLB_17715	AraC family transcriptional regulator		ND	ND	ND		ND	ND	ND	ND	ND	ND	ND	only abundandt in one				1	ND	ND	ND	Medium
PVLB_17680	hypothetical protein		ND	835469	2425608		ND	ND	ND	1625	1389	1507	166.877	only abundandt in one		1	1	1	ND	High	High	High
PVLB_17580	acetyl-CoA synthetase		ND	ND	ND		ND	ND	ND	ND	ND	ND	ND	only abundandt in one		3			ND	High	ND	ND
PVLB_17570	arginine/ornithine periplasmic-binding protein AotJ	390035	2.33672e+06	388596	515133	1995	1193	1594	567.1	1899	1965	1932	46.669	338	1	2	1	1	High	High	High	High
PVLB_17555	basic amino acid ABC transporter, ATP-binding pr		1.91619e+06	ND	ND		1277	1277	ND	ND	ND	ND	ND	only abundandt in one		1			ND	High	ND	ND
PVLB_17510	alanyl-tRNA ligase	708601	ND	ND	ND	1843	ND	1843	ND	ND	ND	ND	ND	only abundandt in one	2	1			High	High	ND	ND
PVLB_17490	Arc domain protein DNA binding domain protein	1069617	1.35302e+06	ND	ND	1645	1440	1542.5	144.957	ND	ND	ND	ND	only abundandt in one	2	2			High	High	ND	ND
PVLB_17450	3-methyl-2-oxobutanoate dehydrogenase		ND	ND	ND		ND	ND	ND	ND	ND	ND	ND	only abundandt in one		1			ND	High	ND	ND
PVLB_17340	flagellar hook-associated protein FlgL		ND	ND	ND		ND	ND	ND	ND	ND	ND	ND	only abundandt in one				1	ND	ND	ND	Medium
PVLB_17250	flagellin	2.3996e+07	5.7733e+06	1.72762e+06	1.31773e+07	473	841	657	260.215	1338	724	1031	434.164	374	6	5	1	4	High	High	High	High
PVLB_17225	sigma-54 dependent transcription regulator		222512	ND	ND		2005	2005	ND	ND	ND	ND	ND	only abundandt in one		1			ND	Medium	ND	ND
PVLB_17205	flagellar MS-ring protein	1.06835e+06	2.8501e+06	2.10868e+06	ND	1646	1112	1379	377.595	1265	ND	1265	ND	-114	1	1	1		High	High	High	ND
PVLB_17060	purine-binding chemotaxis protein CheW	ND	738504	ND	ND	ND	1689	1689	ND	ND	ND	ND	ND	only abundandt in one	1	1			High	High	ND	ND
PVLB_16895	D-amino acid dehydrogenase small subunit		ND	3.56678e+06	7033592		ND	ND	ND	1067	949	1008	83.4386	only abundandt in one			1	2	ND	ND	High	Medium
PVLB_16890	Asp/Glu/hydantoin racemase		ND	ND	813111		ND	ND	ND	ND	1828	1828	ND	only abundandt in one				1	ND	ND	ND	Medium
PVLB_16710	chromosome segregation protein SMC		ND	1.18778e+06	ND		ND	ND	ND	1499	ND	1499	ND	only abundandt in one			1		ND	ND	Medium	ND
PVLB_16705	cell division protein ZipA	543388	2.67294e+06	ND	578003	1913	1138	1525.5	548.008	ND	1945	1945	ND	419.5	2	3		2	High	High	ND	High
PVLB_16570	cytochrome c oxidase, cbb3-type, subunit III	932272	881025	ND	ND	1721	1612	1666.5	77.0746	ND	ND	ND	ND	only abundandt in one	1	1			High	High	ND	ND
PVLB_16560	cbb3-type cytochrome c oxidase subunit II		641805	ND	ND		1743	1743	ND	ND	ND	ND	ND	only abundandt in one		1			ND	High	ND	ND
PVLB_16525	hypothetical protein		237861	ND	ND		1998	1998	ND	ND	ND	ND	ND	only abundandt in one		1			ND	High	ND	ND
PVLB_16370	electron-transferring-flavoprotein dehydrogenase	914485	672332	ND	ND	1728	1727	1727.5	0.707107	ND	ND	ND	ND	only abundandt in one	1	1			High	High	ND	ND
PVLB_16365	Electron transfer flavoprotein subunit beta	1.47528e+06	1.8567e+06	491568	1.12579e+06	1489	1294	1391.5	137.886	1844	1689	1766.5	109.602	375	3	3	2	3	High	High	High	High
PVLB_16360	electron transfer flavoprotein subunit alpha	1.39694e+06	467307	ND	ND	1510	1862	1686	248.902	ND	ND	ND	ND	only abundandt in one	2	2			High	High	ND	ND
PVLB_16325	lipid-binding START domain-containing protein		406552	ND	ND		1911	1911	ND	ND	ND	ND	ND	only abundandt in one		1			ND	High	ND	ND
PVLB_16320	type II citrate synthase	ND	ND	ND	ND	ND	ND	ND	ND	ND	ND	ND	ND	only abundandt in one	1				High	ND	ND	ND
PVLB_16315	succinate dehydrogenase, cytochrome b556 subunit		1.96717e+06	ND	ND		1262	1262	ND	ND	ND	ND	ND	only abundandt in one		2			ND	High	ND	ND
PVLB_16305	succinate dehydrogenase flavoprotein subunit	2.95206e+06	1.46299e+06	727011	319766	1188	1405	1296.5	153.442	1685	2022	1853.5	238.295	557	4	3	1	1	High	High	High	High
PVLB_16300	succinate dehydrogenase iron-sulfur subunit	1.31308e+06	1.71176e+06	ND	860958	1545	1343	1444	142.836	ND	1807	1807	ND	363	2	2		1	High	High	ND	High
PVLB_16295	2-oxoglutarate dehydrogenase E1 component	6.18473e+06	4.39716e+06	ND	206582	885	945	915	42.4264	ND	2047	2047	ND	1132	6	3		2	High	High	ND	High
PVLB_16290	dihydrolipoamide succinyltransferase	5.97414e+06	6.21763e+06	636110	3.03558e+06	896	811	853.5	60.1041	1744	1294	1519	318.198	665.5	6	5	1	4	High	High	High	High
PVLB_16285	dihydrolipoamide dehydrogenase	6.29911e+06	1.21302e+07	ND	396534	878	588	733	205.061	ND	1999	1999	ND	1266	6	6	1	1	High	High	High	High
PVLB_16280	succinyl-CoA synthetase subunit beta	1.29851e+07	8.65681e+06	2.58501e+06	7.04617e+06	651	698	674.5	33.234	1177	948	1062.5	161.927	388	6	7	2	5	High	High	High	High
PVLB_16275	succinyl-CoA synthetase subunit alpha	3.14805e+06	9.46424e+06	2.6588e+06	2.05937e+06	1158	667	912.5	347.189	1167	1444	1305.5	195.869	393	3	6	2	1	High	High	High	High
PVLB_16260	lipoprotein	5.3969e+06	5.2925e+06	3.77904e+06	4.59073e+06	932	868	900	45.2548	1052	1117	1084.5	45.9619	184.5	3	3	3	2	High	High	High	High
PVLB_16245	heat shock protein 90		ND	859788	882438		ND	ND	ND	1618	1794	1706	124.451	only abundandt in one			1	1	ND	ND	High	High
PVLB_16240	dienelactone hydrolase	ND	ND	ND	ND	ND	ND	ND	ND	ND	ND	ND	ND	only abundandt in one	1	1			High	High	ND	ND
PVLB_16225	3-oxoacyl-(acyl carrier protein) synthase I	1.78301e+06	1.39044e+06	ND	1.13638e+06	1406	1430	1418	16.9706	ND	1681	1681	ND	263	1	1		1	High	High	ND	High
PVLB_16155	potassium-transporting ATPase subunit B	89057048	52599248	ND	ND	202	243	222.5	28.9914	ND	ND	ND	ND	only abundandt in one	2	1			High	High	ND	ND
PVLB_15860	UTP-glucose-1-phosphate uridylyltransferase	568889	345661	ND	ND	1898	1950	1924	36.7696	ND	ND	ND	ND	only abundandt in one	1	1	1		High	High	High	ND
PVLB_15635	NADH dehydrogenase subunit I	537895	522120	ND	ND	1918	1820	1869	69.2965	ND	ND	ND	ND	only abundandt in one	1	1			High	High	ND	ND
PVLB_15625	NADH dehydrogenase subunit G	306499	ND	ND	ND	2031	ND	2031	ND	ND	ND	ND	ND	only abundandt in one	1	1			High	High	ND	ND
PVLB_15610	bifunctional NADH:ubiquinone oxidoreductase subunit C/D		487955	ND	ND		1847	1847	ND	ND	ND	ND	ND	only abundandt in one		1			ND	High	ND	ND
PVLB_15590	isocitrate lyase	1.33206e+07	1.14896e+07	8.18214e+06	6.50626e+06	643	610	626.5	23.3345	758	981	869.5	157.685	243	5	3	3	3	High	High	High	High
PVLB_15530	N-acetyltransferase GCN5		ND	342273	ND		ND	ND	ND	1925	ND	1925	ND	only abundandt in one			1		ND	ND	High	ND
PVLB_15240	transcriptional regulator MvaT, P16 subunit	4.38118e+06	2.86672e+06	746980	ND	1020	1106	1063	60.8112	1676	ND	1676	ND	613	3	3	1		High	High	High	ND
PVLB_15025	hypothetical protein		1.82133e+06	ND	ND		1305	1305	ND	ND	ND	ND	ND	only abundandt in one		3			ND	High	ND	ND
PVLB_14970	isocitrate dehydrogenase	4.97085e+06	4.51895e+06	305083	ND	969	928	948.5	28.9914	1942	ND	1942	ND	993.5	7	6	3	2	High	High	High	High
PVLB_14955	ATP-dependent Clp protease ATP-binding subunit ClpA	ND	ND	ND	ND	ND	ND	ND	ND	ND	ND	ND	ND	only abundandt in one	1	1			High	High	ND	ND
PVLB_14935	cell division protein FtsK	3.28609e+06	ND	ND	ND	1140	ND	1140	ND	ND	ND	ND	ND	only abundandt in one	1				Medium	ND	ND	ND
PVLB_14805	fatty acid cistrans isomerase		1.05234e+06	ND	ND		1537	1537	ND	ND	ND	ND	ND	only abundandt in one		1			ND	Medium	ND	ND
PVLB_14725	hypothetical protein	541983	680051	ND	ND	1915	1721	1818	137.179	ND	ND	ND	ND	only abundandt in one	1	1			High	High	ND	ND
PVLB_14605	hypothetical protein	781334	ND	ND	ND	1798	ND	1798	ND	ND	ND	ND	ND	only abundandt in one	1				High	ND	ND	ND
PVLB_14510	signal transduction histidine kinase with CheB and CheR activity		ND	ND	24632682		ND	ND	ND	ND	536	536	ND	only abundandt in one				1	ND	ND	ND	Medium
PVLB_14505	hypothetical protein		ND	ND	ND		ND	ND	ND	ND	ND	ND	ND	only abundandt in one		1			ND	Medium	ND	ND
PVLB_14400	Crp/Fnr family transcriptional regulator		ND	ND	ND		ND	ND	ND	ND	ND	ND	ND	only abundandt in one			1		ND	ND	Medium	ND
PVLB_14320	phosphoribosyltransferase		ND	ND	ND		ND	ND	ND	ND	ND	ND	ND	only abundandt in one		1			ND	Medium	ND	ND
PVLB_14305	extracellular solute-binding protein		1.3394e+06	ND	ND		1449	1449	ND	ND	ND	ND	ND	only abundandt in one		1			ND	Medium	ND	ND
PVLB_14300	hypothetical protein	1.21255e+06	ND	ND	ND	1589	ND	1589	ND	ND	ND	ND	ND	only abundandt in one	1				Medium	ND	ND	ND
PVLB_14260	hypothetical protein		22662800	ND	ND		422	422	ND	ND	ND	ND	ND	only abundandt in one		1			ND	High	ND	ND
PVLB_14225	Short chain dehydrogenase/reductase family oxidoreductase	418050	2.53498e+06	ND	ND	1988	1160	1574	585.484	ND	ND	ND	ND	only abundandt in one	3	1			High	High	ND	ND
PVLB_14220	hypothetical protein	406883	1.00563e+06	ND	ND	1992	1553	1772.5	310.42	ND	ND	ND	ND	only abundandt in one	2	2			High	High	ND	ND
PVLB_14115	TonB-dependent siderophore receptor		ND	ND	12248037		ND	ND	ND	ND	746	746	ND	only abundandt in one				1	ND	ND	ND	Medium
PVLB_14065	alcohol dehydrogenase		503110	ND	ND		1832	1832	ND	ND	ND	ND	ND	only abundandt in one		1			ND	Medium	ND	ND
PVLB_14020	tricarballylate dehydrogenase	219814	184953	ND	ND	2048	2010	2029	26.8701	ND	ND	ND	ND	only abundandt in one	1	1			Medium	Medium	ND	ND
PVLB_13895	alcohol dehydrogenase	ND	ND	ND	486634	ND	ND	ND	ND	ND	1974	1974	ND	only abundandt in one	1			2	High	ND	ND	High
PVLB_13785	Pyrrolo-quinoline quinone		ND	ND	ND		ND	ND	ND	ND	ND	ND	ND	only abundandt in one		1			ND	High	ND	ND
PVLB_13660	gluconokinase		138064	ND	ND		2026	2026	ND	ND	ND	ND	ND	only abundandt in one		1			ND	Medium	ND	ND
PVLB_13575	hypothetical protein		474116	ND	ND		1855	1855	ND	ND	ND	ND	ND	only abundandt in one		1			ND	High	ND	ND
PVLB_13435	glyoxalase		ND	ND	ND		ND	ND	ND	ND	ND	ND	ND	only abundandt in one		1			ND	Medium	ND	ND
PVLB_13425	L-carnitine dehydratase/bile acid-inducible protein F		ND	921879	ND		ND	ND	ND	1593	ND	1593	ND	only abundandt in one			1		ND	ND	Medium	ND
PVLB_13320	ecotin	326692	478253	ND	ND	2025	1851	1938	123.037	ND	ND	ND	ND	only abundandt in one	1	1			High	High	ND	ND
PVLB_13285	peptidyl-prolyl cis-trans isomerase		ND	ND	ND		ND	ND	ND	ND	ND	ND	ND	only abundandt in one		1			ND	High	ND	ND
PVLB_13140	putative lipoprotein	1.98407e+06	8.16598e+06	685244	ND	1358	713	1035.5	456.084	1712	ND	1712	ND	676.5	1	5	2		High	High	High	ND
PVLB_13120	hypothetical protein		ND	ND	ND		ND	ND	ND	ND	ND	ND	ND	only abundandt in one				1	ND	ND	ND	Medium
PVLB_12535	acetate permease	ND	ND	ND	ND	ND	ND	ND	ND	ND	ND	ND	ND	only abundandt in one	1				Medium	ND	ND	ND
PVLB_12380	flavin-containing monooxygenase	3420757	ND	ND	ND	1114	ND	1114	ND	ND	ND	ND	ND	only abundandt in one	1	1			High	Medium	ND	ND
PVLB_12345	SMP-30/gluconolaconase/LRE domain-containing protein	5.89698e+06	ND	ND	ND	898	ND	898	ND	ND	ND	ND	ND	only abundandt in one	1				Medium	ND	ND	ND
PVLB_12225	oxidoreductase, FAD/NAD(P)-binding subunit		ND	ND	ND		ND	ND	ND	ND	ND	ND	ND	only abundandt in one				1	ND	ND	ND	Medium
PVLB_12185	UspA domain-containing protein		142959	ND	ND		2023	2023	ND	ND	ND	ND	ND	only abundandt in one		1			ND	High	ND	ND
PVLB_12145	AraC family transcriptional regulator		1.60484e+06	ND	ND		1376	1376	ND	ND	ND	ND	ND	only abundandt in one		1			ND	Medium	ND	ND
PVLB_11940	basic membrane lipoprotein		ND	ND	ND		ND	ND	ND	ND	ND	ND	ND	only abundandt in one		2			ND	High	ND	ND
PVLB_11850	hypothetical protein	327855	ND	ND	ND	2024	ND	2024	ND	ND	ND	ND	ND	only abundandt in one	1				Medium	ND	ND	ND
PVLB_11800	multidrug efflux RND membrane fusion protein MexE		ND	463810	ND		ND	ND	ND	1869	ND	1869	ND	only abundandt in one			1		ND	ND	High	ND
PVLB_11795	hydrophobe/amphiphile efflux-1 (HAE1) family protein		ND	1.28219e+06	1820196		ND	ND	ND	1469	1490	1479.5	14.8492	only abundandt in one			1	1	ND	ND	High	High
PVLB_11770	ThiJ/PfpI domain-containing protein	1.10588e+06	3.59449e+06	ND	ND	1633	1019	1326	434.164	ND	ND	ND	ND	only abundandt in one	2	3			High	High	ND	ND
PVLB_11570	urease subunit alpha		ND	3118049	ND		ND	ND	ND	1103	ND	1103	ND	only abundandt in one			1		ND	ND	High	ND
PVLB_11455	redoxin domain-containing protein	2.20203e+06	1.18206e+06	ND	2.55817e+06	1320	1495	1407.5	123.744	ND	1366	1366	ND	-41.5	2	2	1	3	High	High	High	High
PVLB_11380	aldehyde dehydrogenase		ND	1.04015e+06	ND		ND	ND	ND	1548	ND	1548	ND	only abundandt in one			1		ND	ND	Medium	ND
PVLB_11355	hypothetical protein	1.30812e+06	ND	ND	ND	1551	ND	1551	ND	ND	ND	ND	ND	only abundandt in one	1				High	ND	ND	ND
PVLB_10990	catalase/hydroperoxidase HPI(I)	2.88958e+07	4.28265e+07	2.36929e+06	1.30183e+07	419	278	348.5	99.7021	1214	727	970.5	344.361	622	14	22	4	12	High	High	High	High
PVLB_10570	extracellular solute-binding protein	10280929	ND	ND	ND	733	ND	733	ND	ND	ND	ND	ND	only abundandt in one	1				Medium	ND	ND	ND
PVLB_10415	peptidyl-prolyl cis-trans isomerase, cyclophilin	ND	1304594	1.0095e+06	ND	ND	1462	1462	ND	1559	ND	1559	ND	97	1	1	1		High	High	High	ND
PVLB_10385	carbonate dehydratase		ND	ND	ND		ND	ND	ND	ND	ND	ND	ND	only abundandt in one			1		ND	ND	High	ND
PVLB_10135	extracellular solute-binding protein		661720	ND	ND		1731	1731	ND	ND	ND	ND	ND	only abundandt in one		1			ND	High	ND	ND
PVLB_10045	sodium/proton antiporter		ND	9574477	ND		ND	ND	ND	703	ND	703	ND	only abundandt in one			1		ND	ND	Medium	ND
PVLB_10020	phenylhydantoinase		9527798	2.34687e+06	4.25692e+06		665	665	ND	1219	1142	1180.5	54.4472	515.5		1	1	2	ND	High	High	High
PVLB_10015	dihydropyrimidine dehydrogenase subunit A	1.25437e+06	ND	ND	ND	1573	ND	1573	ND	ND	ND	ND	ND	only abundandt in one	1				High	ND	ND	ND
PVLB_09975	4-alpha-glucanotransferase		598232	ND	ND		1772	1772	ND	ND	ND	ND	ND	only abundandt in one		1			ND	Medium	ND	ND
PVLB_09645	phage host specificity protein	ND	ND	ND	1.3971e+06	ND	ND	ND	ND	ND	1597	1597	ND	only abundandt in one	1			1	Medium	ND	ND	Medium
PVLB_08910	phenylalanyl-tRNA ligase subunit beta	783084	ND	ND	1.98838e+06	1796	ND	1796	ND	ND	1454	1454	ND	-342	1			1	High	ND	ND	High
PVLB_08900	50S ribosomal protein L20	4.95423e+06	2.24579e+06	1.523e+06	2.09687e+06	970	1208	1089	168.291	1389	1437	1413	33.9411	324	2	1	1	1	High	High	High	High
PVLB_08890	translation initiation factor IF-3	ND	ND	ND	ND	ND	ND	ND	ND	ND	ND	ND	ND	only abundandt in one	1				High	ND	ND	ND
PVLB_08880	hypothetical protein	1.09181e+06	1.016e+06	ND	ND	1639	1551	1595	62.2254	ND	ND	ND	ND	only abundandt in one	1	1			High	High	ND	ND
PVLB_08875	cold shock protein capA	2.26117e+06	1.19134e+06	ND	ND	1305	1493	1399	132.936	ND	ND	ND	ND	only abundandt in one	2	1			High	High	ND	ND
PVLB_08805	hypothetical protein	832497	ND	402618	796317	1770	ND	1770	ND	1892	1835	1863.5	40.3051	93.5	1		1	1	High	ND	High	High
PVLB_08795	UspA domain-containing protein	230373	ND	ND	ND	2047	ND	2047	ND	ND	ND	ND	ND	only abundandt in one	1				High	ND	ND	ND
PVLB_08685	enoyl-CoA hydratase/isomerase		1.19485e+06	ND	ND		1492	1492	ND	ND	ND	ND	ND	only abundandt in one		1			ND	High	ND	ND
PVLB_08635	oxidoreductase		ND	ND	ND		ND	ND	ND	ND	ND	ND	ND	only abundandt in one			1		ND	ND	High	ND
PVLB_08605	hydroxyacylglutathione hydrolase		ND	ND	592864		ND	ND	ND	ND	1937	1937	ND	only abundandt in one				1	ND	ND	ND	Medium
PVLB_08600	MltD domain-containing protein		ND	ND	ND		ND	ND	ND	ND	ND	ND	ND	only abundandt in one		1			ND	Medium	ND	ND
PVLB_08425	peptidase	ND	1.00831e+06	ND	ND	ND	1552	1552	ND	ND	ND	ND	ND	only abundandt in one	1	1			High	High	ND	ND
PVLB_08405	bifunctional aconitate hydratase 2/2-methylisocitrate dehydratase	5.38495e+06	2.96769e+06	2.56328e+06	4.35992e+06	933	1093	1013	113.137	1180	1130	1155	35.3553	142	5	7	3	4	High	High	High	High
PVLB_08400	2-methylcitrate dehydratase		ND	ND	ND		ND	ND	ND	ND	ND	ND	ND	only abundandt in one		1			ND	Medium	ND	ND
PVLB_08370	hypothetical protein	2.01009e+06	ND	ND	ND	1351	ND	1351	ND	ND	ND	ND	ND	only abundandt in one	1				Medium	ND	ND	ND
PVLB_08345	transcriptional regulator CysB	1.11174e+06	2.62751e+06	ND	ND	1630	1143	1386.5	344.361	ND	ND	ND	ND	only abundandt in one	3	3			High	High	ND	ND
PVLB_08320	outer membrane lipoprotein OprI	3.63714e+06	26565426	25949818	ND	1095	380	737.5	505.581	428	ND	428	ND	-309.5	1	1	1		High	High	High	ND
PVLB_08310	hypothetical protein		ND	6215853	ND		ND	ND	ND	852	ND	852	ND	only abundandt in one			1		ND	ND	Medium	ND
PVLB_08235	PpiC-type peptidyl-prolyl cis-trans isomerase		162548	ND	ND		2019	2019	ND	ND	ND	ND	ND	only abundandt in one		1			ND	High	ND	ND
PVLB_08230	DNA-binding protein HU-beta	3.79436e+07	3.17959e+07	7.89443e+06	1.53487e+07	346	336	341	7.07107	770	675	722.5	67.1751	381.5	3	3	2	2	High	High	High	High
PVLB_08225	ATP-dependent protease La		191879	ND	ND		2009	2009	ND	ND	ND	ND	ND	only abundandt in one		1			ND	High	ND	ND
PVLB_08220	ATP-dependent protease ATP-binding subunit ClpX		ND	ND	ND		ND	ND	ND	ND	ND	ND	ND	only abundandt in one		2		1	ND	High	ND	High
PVLB_08210	trigger factor	1.30286e+07	1.38234e+07	8.91803e+06	7.75053e+06	650	552	601	69.2965	726	912	819	131.522	218	6	5	4	5	High	High	High	High
PVLB_08050	transaldolase B	ND	1.12951e+06	ND	ND	ND	1517	1517	ND	ND	ND	ND	ND	only abundandt in one	2	2			High	High	ND	ND
PVLB_07960	glyceraldehyde-3-phosphate dehydrogenase	3.69712e+07	28006550	1.48038e+07	18094322	354	367	360.5	9.19239	576	627	601.5	36.0624	241	3	2	2	2	High	High	High	High
PVLB_07955	transcription-repair coupling factor	1.05236e+06	ND	ND	ND	1655	ND	1655	ND	ND	ND	ND	ND	only abundandt in one	1			1	High	ND	ND	High
PVLB_07905	DNA topoisomerase I subunit omega		235631	ND	ND		2000	2000	ND	ND	ND	ND	ND	only abundandt in one		1			ND	High	ND	ND
PVLB_07890	multifunctional fatty acid oxidation complex subunit alpha	832267	1.89198e+06	473528	1.8841e+06	1771	1283	1527	345.068	1864	1479	1671.5	272.236	144.5	4	5	3	4	High	High	High	High
PVLB_07815	hypothetical protein	ND	1.64441e+06	ND	ND	ND	1364	1364	ND	ND	ND	ND	ND	only abundandt in one	2	2			High	High	ND	ND
PVLB_07800	lipid ABC transporter ATPase/inner membrane protein		ND	4.54064e+06	ND		ND	ND	ND	971	ND	971	ND	only abundandt in one			1		ND	ND	Medium	ND
PVLB_07740	hypothetical protein		3096604	1.713e+06	ND		1073	1073	ND	1341	ND	1341	ND	268		1	1		ND	High	High	ND
PVLB_07710	hypothetical protein	893797	1.08789e+06	ND	ND	1734	1527	1630.5	146.371	ND	ND	ND	ND	only abundandt in one	1	1	1		High	High	High	ND
PVLB_07665	serine/threonine-protein kinase	ND	ND	ND	ND	ND	ND	ND	ND	ND	ND	ND	ND	only abundandt in one	1				Medium	ND	ND	ND
PVLB_07655	OmpF family protein	2.29451e+08	2.38698e+08	1.00252e+08	1.46252e+08	105	85	95	14.1421	162	161	161.5	0.707107	66.5	12	16	11	11	High	High	High	High
PVLB_07645	hypothetical protein		ND	ND	ND		ND	ND	ND	ND	ND	ND	ND	only abundandt in one			1		ND	ND	High	ND
PVLB_07630	ribonuclease activity regulator protein RraA		ND	ND	ND		ND	ND	ND	ND	ND	ND	ND	only abundandt in one		1			ND	High	ND	ND
PVLB_07620	phosphoenolpyruvate synthase	ND	423566	ND	ND	ND	1898	1898	ND	ND	ND	ND	ND	only abundandt in one	1	1			High	High	ND	ND
PVLB_07610	NAD-glutamate dehydrogenase	4.33642e+06	3.02247e+06	ND	759327	1023	1081	1052	41.0122	ND	1846	1846	ND	794	8	7	1	3	High	High	High	High
PVLB_07520	aminopeptidase N		ND	ND	ND		ND	ND	ND	ND	ND	ND	ND	only abundandt in one		1			ND	High	ND	ND
PVLB_07365	acetyl-CoA carboxylase subunit beta	821998	ND	ND	ND	1777	ND	1777	ND	ND	ND	ND	ND	only abundandt in one	1			1	High	ND	ND	High
PVLB_07350	peptidoglycan-binding LysM	ND	1.18221e+06	ND	ND	ND	1494	1494	ND	ND	ND	ND	ND	only abundandt in one	2	3	1		High	High	High	ND
PVLB_07340	aspartate-semialdehyde dehydrogenase		256192	ND	ND		1990	1990	ND	ND	ND	ND	ND	only abundandt in one		1			ND	High	ND	ND
PVLB_07250	aromatic amino acid aminotransferase		ND	ND	ND		ND	ND	ND	ND	ND	ND	ND	only abundandt in one				1	ND	ND	ND	High
PVLB_07180	acyl carrier protein	2.68649e+07	39025753	13552234	1.08408e+07	442	303	372.5	98.2878	599	786	692.5	132.229	320	4	4	3	3	High	High	High	High
PVLB_07175	3-ketoacyl-(acyl-carrier-protein) reductase		ND	ND	2750150		ND	ND	ND	ND	1335	1335	ND	only abundandt in one				1	ND	ND	ND	Medium
PVLB_07170	malonyl CoA-acyl carrier protein transacylase	874015	ND	ND	ND	1747	ND	1747	ND	ND	ND	ND	ND	only abundandt in one	1				High	ND	ND	ND
PVLB_07160	50S ribosomal protein L32	2.15566e+06	ND	ND	1.65003e+06	1326	ND	1326	ND	ND	1527	1527	ND	201	1			1	High	ND	ND	High
PVLB_07130	ribonuclease E	ND	ND	ND	ND	ND	ND	ND	ND	ND	ND	ND	ND	only abundandt in one	1	3	1		High	High	High	ND
PVLB_07035	outer membrane autotransporter		ND	ND	3.1463e+06		ND	ND	ND	ND	1278	1278	ND	only abundandt in one				1	ND	ND	ND	Medium
PVLB_07005	hypothetical protein		286088	ND	ND		1978	1978	ND	ND	ND	ND	ND	only abundandt in one		1			ND	High	ND	ND
PVLB_06975	aminotransferase AlaT		ND	ND	ND		ND	ND	ND	ND	ND	ND	ND	only abundandt in one		1			ND	High	ND	ND
PVLB_06915	OsmC family protein		1.37647e+06	ND	ND		1434	1434	ND	ND	ND	ND	ND	only abundandt in one		1			ND	High	ND	ND
PVLB_06910	elongation factor P	1.34462e+06	ND	ND	ND	1531	ND	1531	ND	ND	ND	ND	ND	only abundandt in one	1				High	ND	ND	ND
PVLB_06865	enoyl-CoA hydratase	ND	ND	ND	ND	ND	ND	ND	ND	ND	ND	ND	ND	only abundandt in one	1		1		High	ND	High	ND
PVLB_06825	sulfatase		3.77994e+06	ND	ND		997	997	ND	ND	ND	ND	ND	only abundandt in one		1			ND	Medium	ND	ND
PVLB_06715	alcohol dehydrogenase		ND	ND	ND		ND	ND	ND	ND	ND	ND	ND	only abundandt in one				1	ND	ND	ND	Medium
PVLB_06630	nucleotide sugar epimerase/dehydratase WbpM		1.33149e+06	2.66769e+06	ND		1453	1453	ND	1166	ND	1166	ND	-287		1	1		ND	Medium	Medium	ND
PVLB_06590	O-antigen transporter		ND	ND	ND		ND	ND	ND	ND	ND	ND	ND	only abundandt in one				1	ND	ND	ND	Medium
PVLB_06565	nucleotide sugar dehydrogenase		ND	ND	ND		ND	ND	ND	ND	ND	ND	ND	only abundandt in one		1			ND	High	ND	ND
PVLB_06525	30S ribosomal protein S1	1.48511e+07	7.63015e+06	1.25021e+06	12870788	608	737	672.5	91.2168	1476	730	1103	527.502	430.5	5	4	4	6	High	High	High	High
PVLB_06445	hypothetical protein	873489	1.65936e+06	ND	876886	1749	1357	1553	277.186	ND	1798	1798	ND	245	1	2	1	1	High	High	High	High
PVLB_06440	fumarate hydratase		ND	ND	ND		ND	ND	ND	ND	ND	ND	ND	only abundandt in one		1			ND	High	ND	ND
PVLB_06420	asparagine synthase		ND	ND	ND		ND	ND	ND	ND	ND	ND	ND	only abundandt in one				1	ND	ND	ND	Medium
PVLB_06340	septum formation inhibitor		ND	ND	ND		ND	ND	ND	ND	ND	ND	ND	only abundandt in one		1			ND	Medium	ND	ND
PVLB_06300	extracellular solute-binding protein	3.05408e+06	1.28178e+07	ND	ND	1175	574	874.5	424.971	ND	ND	ND	ND	only abundandt in one	2	11		1	High	High	ND	High
PVLB_06265	carboxyl-terminal protease		ND	ND	ND		ND	ND	ND	ND	ND	ND	ND	only abundandt in one				1	ND	ND	ND	High
PVLB_06225	FKBP-type peptidylprolyl isomerase	3.14797e+06	2.87086e+06	776546	831658	1159	1104	1131.5	38.8909	1654	1817	1735.5	115.258	604	3	4	1	1	High	High	High	High
PVLB_06195	recombination associated protein	ND	ND	ND	ND	ND	ND	ND	ND	ND	ND	ND	ND	only abundandt in one	1	1			High	High	ND	ND
PVLB_06180	phospholipid/glycerol acyltransferase	857088	1.26913e+06	ND	ND	1760	1468	1614	206.475	ND	ND	ND	ND	only abundandt in one	1	1			Medium	Medium	ND	ND
PVLB_06030	DNA replication initiation factor		265454	ND	ND		1987	1987	ND	ND	ND	ND	ND	only abundandt in one		1			ND	Medium	ND	ND
PVLB_06015	phosphoribosylaminoimidazole synthetase	1.31009e+06	ND	ND	ND	1549	ND	1549	ND	ND	ND	ND	ND	only abundandt in one	2	1			High	Medium	ND	ND
PVLB_05875	dienelactone hydrolase	ND	1.81001e+06	ND	ND	ND	1307	1307	ND	ND	ND	ND	ND	only abundandt in one	1	2			High	High	ND	ND
PVLB_05805	TRAP dicarboxylate transporter subunit DctM	1.95727e+06	ND	ND	ND	1361	ND	1361	ND	ND	ND	ND	ND	only abundandt in one	1				Medium	ND	ND	ND
PVLB_05705	hypothetical protein		ND	ND	ND		ND	ND	ND	ND	ND	ND	ND	only abundandt in one		1			ND	High	ND	ND
PVLB_05670	leucine ABC transporter subunit substrate-binding protein LivK	2.75735e+07	2.98045e+07	4.00123e+06	8.85419e+06	437	351	394	60.8112	1030	866	948	115.966	554	11	14	6	6	High	High	High	High
PVLB_05650	branched chain amino acid ABC transporter	ND	ND	ND	ND	ND	ND	ND	ND	ND	ND	ND	ND	only abundandt in one	1				High	ND	ND	ND
PVLB_05585	OmpA/MotB domain-containing protein	486337	1.56962e+06	ND	ND	1951	1385	1668	400.222	ND	ND	ND	ND	only abundandt in one	1	2			High	High	ND	ND
PVLB_05580	OmpA/MotB domain-containing protein	2.84029e+07	2.92543e+07	5753701	12772577	426	357	391.5	48.7904	879	732	805.5	103.945	414	6	4	2	3	High	High	High	High
PVLB_05445	two component LuxR family transcriptional regulator		ND	1.38899e+06	ND		ND	ND	ND	1428	ND	1428	ND	only abundandt in one			1		ND	ND	Medium	ND
PVLB_05405	bacterioferritin		1093215	885261	ND		1525	1525	ND	1611	ND	1611	ND	86		1	1		ND	High	High	ND
PVLB_05400	glutaredoxin-like protein		382141	ND	ND		1933	1933	ND	ND	ND	ND	ND	only abundandt in one		1			ND	High	ND	ND
PVLB_05350	extracellular solute-binding protein	5.32225e+06	9.65962e+06	ND	2.37899e+06	937	660	798.5	195.869	ND	1399	1399	ND	600.5	3	6	1	1	High	High	High	High
PVLB_05335	glutamate-aspartate ABC transporter ATP-binding protein	859789	ND	ND	ND	1759	ND	1759	ND	ND	ND	ND	ND	only abundandt in one	1				High	ND	ND	ND
PVLB_05165	sigma E regulatory protein MucB/RseB		ND	ND	ND		ND	ND	ND	ND	ND	ND	ND	only abundandt in one		1			ND	High	ND	ND
PVLB_05115	outer membrane porin		ND	ND	ND		ND	ND	ND	ND	ND	ND	ND	only abundandt in one		1			ND	High	ND	ND
PVLB_05110	tricarboxylate transport protein TctC	9.13537e+06	2.47839e+07	937760	5878162	769	392	580.5	266.579	1585	1016	1300.5	402.344	720	4	6	1	2	High	High	High	High
PVLB_04840	transcriptional regulator MvaT, P16 subunit	15184007	1.68132e+07	7.77521e+06	15771935	598	497	547.5	71.4178	775	667	721	76.3675	173.5	3	3	2	3	High	High	High	High
PVLB_04820	pyruvate kinase		ND	ND	ND		ND	ND	ND	ND	ND	ND	ND	only abundandt in one			1		ND	ND	High	ND
PVLB_04740	NADH:flavin oxidoreductase		ND	ND	ND		ND	ND	ND	ND	ND	ND	ND	only abundandt in one				1	ND	ND	ND	High
PVLB_04715	superoxide dismutase		1.56246e+06	ND	ND		1388	1388	ND	ND	ND	ND	ND	only abundandt in one		1			ND	High	ND	ND
PVLB_04630	chaperonin GroEL	3.2783e+07	1.60318e+07	5.80376e+06	9.06934e+06	386	509	447.5	86.9741	876	852	864	16.9706	416.5	14	8	5	4	High	High	High	High
PVLB_04625	co-chaperonin GroES	3682297	824203	ND	ND	1085	1641	1363	393.151	ND	ND	ND	ND	only abundandt in one	2	1	1		High	High	High	ND
PVLB_04590	mechanosensitive ion channel protein MscS	3.12596e+06	ND	ND	ND	1163	ND	1163	ND	ND	ND	ND	ND	only abundandt in one	1				Medium	ND	ND	ND
PVLB_04530	cell division protein FtsA	783654	1.1648e+06	ND	ND	1795	1505	1650	205.061	ND	ND	ND	ND	only abundandt in one	2	4			High	High	ND	ND
PVLB_04490	UDP-N-acetylmuramoyl-tripeptide--D-alanyl-D- alanine ligase		ND	ND	ND		ND	ND	ND	ND	ND	ND	ND	only abundandt in one		1			ND	High	ND	ND
PVLB_04470	16S rRNA m(4)C1402 methyltransferase	135711	ND	ND	ND	2059	ND	2059	ND	ND	ND	ND	ND	only abundandt in one	1				High	ND	ND	ND
PVLB_04450	LppC family lipoprotein	427777	ND	ND	ND	1981	ND	1981	ND	ND	ND	ND	ND	only abundandt in one	3	1			High	High	ND	ND
PVLB_04435	transport-associated protein	733587	323896	ND	ND	1833	1958	1895.5	88.3883	ND	ND	ND	ND	only abundandt in one	1	1			High	High	ND	ND
PVLB_04415	ubiquinol-cytochrome c reductase, cytochrome c1	1.80767e+06	1.75153e+06	ND	ND	1396	1327	1361.5	48.7904	ND	ND	ND	ND	only abundandt in one	2	2			High	High	ND	ND
PVLB_04395	50S ribosomal protein L13	3.35193e+06	2.9375e+06	1.6665e+06	1.92489e+06	1128	1096	1112	22.6274	1355	1470	1412.5	81.3173	300.5	3	2	1	1	High	High	High	High
PVLB_04325	amino acid ABC transporter ATP-binding protein		470974	ND	ND		1860	1860	ND	ND	ND	ND	ND	only abundandt in one		2			ND	High	ND	ND
PVLB_04310	general amino acid ABC transporter periplasmic binding protein	873944	ND	394757	ND	1748	ND	1748	ND	1895	ND	1895	ND	147	1		1		High	ND	High	ND
PVLB_04280	PhoH family protein		1.64444e+06	ND	ND		1363	1363	ND	ND	ND	ND	ND	only abundandt in one		1			ND	Medium	ND	ND
PVLB_04205	alginate biosynthesis protein AlgX	1.32959e+06	ND	ND	ND	1537	ND	1537	ND	ND	ND	ND	ND	only abundandt in one	1				Medium	ND	ND	ND
PVLB_04190	protein AlgJ	ND	ND	ND	ND	ND	ND	ND	ND	ND	ND	ND	ND	only abundandt in one	1				Medium	ND	ND	ND
PVLB_03955	trans-2-enoyl-CoA reductase	1.53371e+06	929267	ND	566102	1468	1585	1526.5	82.7315	ND	1948	1948	ND	421.5	2	2		1	High	High	ND	High
PVLB_03950	acetyl-CoA acetyltransferase	1.99939e+07	3.0503e+06	ND	ND	522	1078	800	393.151	ND	ND	ND	ND	only abundandt in one	4	6			High	High	ND	ND
PVLB_03945	5-methyltetrahydropteroyltriglutamate-- homocysteine S-methyltransferase		ND	ND	680172		ND	ND	ND	ND	1898	1898	ND	only abundandt in one				1	ND	ND	ND	Medium
PVLB_03905	large-conductance mechanosensitive channel	ND	743806	ND	673573	ND	1685	1685	ND	ND	1903	1903	ND	218	1	1	1	1	High	High	High	High
PVLB_03705	ketol-acid reductoisomerase	1.05865e+07	820929	1.51525e+06	1.59015e+06	717	1643	1180	654.781	1391	1546	1468.5	109.602	288.5	5	1	2	1	High	High	High	High
PVLB_03625	RNA polymerase-binding protein DksA	1.02683e+06	ND	ND	ND	1667	ND	1667	ND	ND	ND	ND	ND	only abundandt in one	1				Medium	ND	ND	ND
PVLB_03545	polynucleotide phosphorylase/polyadenylase	3504522	5.12589e+06	1.32273e+06	1.64632e+06	1109	884	996.5	159.099	1452	1528	1490	53.7401	493.5	2	5	2	2	High	High	High	High
PVLB_03525	translation initiation factor IF-2	510514	3.65901e+06	287202	ND	1939	1014	1476.5	654.074	1951	ND	1951	ND	474.5	3	7	2		High	High	High	ND
PVLB_03520	transcription elongation factor NusA	ND	2.55546e+06	261122	392055	ND	1158	1158	ND	1964	2001	1982.5	26.163	824.5	2	3	1	1	High	High	High	High
PVLB_03465	carbamoyl phosphate synthase large subunit	ND	ND	ND	675695	ND	ND	ND	ND	ND	1901	1901	ND	only abundandt in one	2	2	1	2	High	High	High	High
PVLB_03445	molecular chaperone DnaK	9.7308e+06	4.1348e+06	1.03046e+06	1.53115e+06	746	962	854	152.735	1553	1560	1556.5	4.94975	702.5	9	8	3	1	High	High	High	High
PVLB_03430	ferric uptake regulation protein		ND	ND	ND		ND	ND	ND	ND	ND	ND	ND	only abundandt in one		1			ND	High	ND	ND
PVLB_03350	transcriptional regulator		455823	ND	ND		1872	1872	ND	ND	ND	ND	ND	only abundandt in one		1			ND	High	ND	ND
PVLB_03315	alcohol dehydrogenase, zinc-containing	1.04032e+06	798242	ND	ND	1661	1656	1658.5	3.53553	ND	ND	ND	ND	only abundandt in one	1	1			High	High	ND	ND
PVLB_03015	hypothetical protein		ND	ND	ND		ND	ND	ND	ND	ND	ND	ND	only abundandt in one				1	ND	ND	ND	Medium
PVLB_03005	urea ABC transporter urea binding protein		296818	ND	ND		1973	1973	ND	ND	ND	ND	ND	only abundandt in one		1			ND	High	ND	ND
PVLB_02950	PsiF repeat-containing protein		1.82306e+06	ND	ND		1302	1302	ND	ND	ND	ND	ND	only abundandt in one		1			ND	High	ND	ND
PVLB_02885	extracellular ligand-binding receptor	4.72611e+06	1.43805e+07	668034	467028	987	543	765	313.955	1728	1980	1854	178.191	1089	3	6	2	1	High	High	High	High
PVLB_02855	hypothetical protein		ND	ND	ND		ND	ND	ND	ND	ND	ND	ND	only abundandt in one			1		ND	ND	Medium	ND
PVLB_02840	50S ribosomal protein L9		2.05468e+06	ND	ND		1245	1245	ND	ND	ND	ND	ND	only abundandt in one		3			ND	High	ND	ND
PVLB_02825	30S ribosomal protein S6	2.75976e+06	3.00517e+06	673176	1.13279e+06	1216	1084	1150	93.3381	1721	1684	1702.5	26.163	552.5	1	3	1	1	High	High	High	High
PVLB_02750	adenylosuccinate synthetase	521714	596046	ND	ND	1928	1774	1851	108.894	ND	ND	ND	ND	only abundandt in one	1	2	1	1	High	High	High	High
PVLB_02740	HflC protein	ND	ND	ND	ND	ND	ND	ND	ND	ND	ND	ND	ND	only abundandt in one	1				High	ND	ND	ND
PVLB_02735	HflK protein	2.22072e+06	3.74202e+06	ND	1.19981e+06	1315	1002	1158.5	221.324	ND	1662	1662	ND	503.5	4	6		1	High	High	ND	High
PVLB_02725	RNA-binding protein Hfq	1.38538e+06	1.40684e+06	ND	722004	1514	1418	1466	67.8823	ND	1872	1872	ND	406	1	1		1	High	High	ND	High
PVLB_02625	DNA topoisomerase IV subunit A	4.94899e+06	4.79731e+06	4470804	4774532	971	906	938.5	45.9619	978	1096	1037	83.4386	98.5	1	1	1	1	Medium	High	Medium	High
PVLB_02535	bifunctional heptose 7-phosphate kinase/heptose 1-phosphate adenyltransferase		ND	ND	ND		ND	ND	ND	ND	ND	ND	ND	only abundandt in one		1			ND	High	ND	ND
PVLB_02400	hypothetical protein		31439826	ND	43032004		337	337	ND	ND	397	397	ND	60		1		2	ND	Medium	ND	Medium
PVLB_02380	fructose-1,6-bisphosphate aldolase	1.13286e+06	923410	ND	ND	1621	1586	1603.5	24.7487	ND	ND	ND	ND	only abundandt in one	1	2			Medium	High	ND	ND
PVLB_02365	phosphoglycerate kinase		ND	ND	ND		ND	ND	ND	ND	ND	ND	ND	only abundandt in one		1			ND	Medium	ND	ND
PVLB_02355	transketolase		ND	ND	ND		ND	ND	ND	ND	ND	ND	ND	only abundandt in one		1			ND	High	ND	ND
PVLB_02345	S-adenosylmethionine synthetase	1.07564e+06	ND	ND	ND	1644	ND	1644	ND	ND	ND	ND	ND	only abundandt in one	2				High	ND	ND	ND
PVLB_02300	S-adenosyl-L-homocysteine hydrolase	3.97582e+06	1.87869e+06	ND	2.74996e+06	1058	1287	1172.5	161.927	ND	1336	1336	ND	163.5	2	2		1	High	High	ND	High
PVLB_02275	hypothetical protein	1.50475e+06	2.41012e+06	ND	ND	1480	1182	1331	210.718	ND	ND	ND	ND	only abundandt in one	1	3			High	High	ND	ND
PVLB_02145	phaF protein	8.78078e+06	1.33576e+07	ND	ND	786	561	673.5	159.099	ND	ND	ND	ND	only abundandt in one	4	6			High	High	ND	ND
PVLB_02140	poly(hydroxyalkanoate) granule-associated protein	1.73301e+06	987517	ND	ND	1415	1559	1487	101.823	ND	ND	ND	ND	only abundandt in one	3	1			High	High	ND	ND
PVLB_02125	sterol-binding domain-containing protein	5.89936e+06	ND	ND	ND	897	ND	897	ND	ND	ND	ND	ND	only abundandt in one	1				Medium	ND	ND	ND
PVLB_02085	methyl-accepting chemotaxis sensory transducer	373211	ND	ND	224855	2000	ND	2000	ND	ND	2045	2045	ND	45	1			2	Medium	ND	ND	Medium
PVLB_02065	extracellular solute-binding protein	ND	826570	ND	ND	ND	1640	1640	ND	ND	ND	ND	ND	only abundandt in one	1	2	1		High	High	High	ND
PVLB_02030	imidazolonepropionase	3.86637e+06	ND	ND	4915067	1071	ND	1071	ND	ND	1088	1088	ND	17	1			1	High	ND	ND	High
PVLB_01960	fructose-1,6-bisphosphatase	ND	ND	ND	ND	ND	ND	ND	ND	ND	ND	ND	ND	only abundandt in one	1				High	ND	ND	ND
PVLB_01955	glycogen phosphorylase		842511	ND	ND		1632	1632	ND	ND	ND	ND	ND	only abundandt in one		1			ND	High	ND	ND
PVLB_01935	glutamine synthetase	2.27961e+07	2.93097e+07	3.787e+06	4.19262e+06	488	356	422	93.3381	1050	1151	1100.5	71.4178	678.5	8	10	3	3	High	High	High	High
PVLB_01920	nitrogen metabolism transcriptional regulator NtrC		ND	ND	ND		ND	ND	ND	ND	ND	ND	ND	only abundandt in one		1			ND	High	ND	ND
PVLB_01870	carboxyl-terminal protease	513862	797035	ND	ND	1936	1659	1797.5	195.869	ND	ND	ND	ND	only abundandt in one	2	2			High	High	ND	ND
PVLB_01845	betaine aldehyde dehydrogenase	1.57094e+06	ND	ND	ND	1454	ND	1454	ND	ND	ND	ND	ND	only abundandt in one	1				Medium	ND	ND	ND
PVLB_01645	malate dehydrogenase	1.35826e+06	1.43501e+06	ND	ND	1526	1411	1468.5	81.3173	ND	ND	ND	ND	only abundandt in one	2	3		1	High	High	ND	High
PVLB_01575	hypothetical protein		342174	ND	ND		1952	1952	ND	ND	ND	ND	ND	only abundandt in one		1			ND	High	ND	ND
PVLB_01315	ribose-5-phosphate isomerase A		365996	ND	ND		1941	1941	ND	ND	ND	ND	ND	only abundandt in one		1			ND	High	ND	ND
PVLB_01260	4-aminobutyrate aminotransferase	2.2987e+06	9.34209e+06	ND	515989	1293	671	982	439.82	ND	1964	1964	ND	982	4	7	1	2	High	High	High	High
PVLB_01255	succinate-semialdehyde dehydrogenase I	2.40526e+06	ND	ND	ND	1272	ND	1272	ND	ND	ND	ND	ND	only abundandt in one	5	2	1		High	High	High	ND
PVLB_01235	hypothetical protein		611556	ND	ND		1759	1759	ND	ND	ND	ND	ND	only abundandt in one		2			ND	High	ND	ND
PVLB_01195	alginate regulatory protein AlgP	2.64611e+06	491399	ND	1.20739e+06	1230	1844	1537	434.164	ND	1660	1660	ND	123	2	3		2	High	High	ND	High
PVLB_01155	LytTR family two component transcriptional regulator	772386	792786	ND	ND	1805	1660	1732.5	102.53	ND	ND	ND	ND	only abundandt in one	1	1		1	High	High	ND	High
PVLB_01080	hypothetical protein	ND	ND	ND	ND	ND	ND	ND	ND	ND	ND	ND	ND	only abundandt in one	1				High	ND	ND	ND
PVLB_01070	nitrogen regulatory protein P-II	ND	670845	306227	ND	ND	1728	1728	ND	1941	ND	1941	ND	213	1	1	1		High	High	High	ND
PVLB_01065	hypothetical protein		1.74912e+06	ND	ND		1328	1328	ND	ND	ND	ND	ND	only abundandt in one		1			ND	High	ND	ND
PVLB_00900	glutaryl-CoA dehydrogenase	ND	267355	ND	ND	ND	1985	1985	ND	ND	ND	ND	ND	only abundandt in one	1	3			High	High	ND	ND
PVLB_00880	NAD(P)(+) transhydrogenase		ND	ND	ND		ND	ND	ND	ND	ND	ND	ND	only abundandt in one		1			ND	High	ND	ND
PVLB_00730	thiol:disulfide interchange protein DsbA	879675	812066	ND	658024	1740	1650	1695	63.6396	ND	1912	1912	ND	217	2	2		1	High	High	ND	High
PVLB_00710	DNA polymerase I		ND	ND	ND		ND	ND	ND	ND	ND	ND	ND	only abundandt in one		1			ND	High	ND	ND
PVLB_00590	carbonate dehydratase	ND	1.14845e+06	ND	ND	ND	1510	1510	ND	ND	ND	ND	ND	only abundandt in one	1	1			High	High	ND	ND
PVLB_00285	outer membrane efflux protein		ND	2.39871e+06	ND		ND	ND	ND	1209	ND	1209	ND	only abundandt in one			1		ND	ND	Medium	ND
PVLB_00160	hypothetical protein		ND	ND	ND		ND	ND	ND	ND	ND	ND	ND	only abundandt in one				1	ND	ND	ND	High
PVLB_00045	hypothetical protein	ND	ND	ND	ND	ND	ND	ND	ND	ND	ND	ND	ND	only abundandt in one	1				High	ND	ND	ND
PVLB_00015	recombination protein F		ND	ND	ND		ND	ND	ND	ND	ND	ND	ND	only abundandt in one		1			ND	Medium	ND	ND
HGR01_40505	hypothetical protein		ND	ND	ND		ND	ND	ND	ND	ND	ND	ND	only abundandt in one				1	ND	ND	ND	High
HGR01_40480	hypothetical protein		1.11313e+06	802722	ND		1519	1519	ND	1644	ND	1644	ND	125		1	1		ND	High	High	ND
HGR01_40315	alpha/beta fold hydrolase	ND	ND	ND	ND	ND	ND	ND	ND	ND	ND	ND	ND	only abundandt in one	1				High	ND	ND	ND
HGR01_40295	hypothetical protein		ND	ND	873969		ND	ND	ND	ND	1801	1801	ND	only abundandt in one				1	ND	ND	ND	High
HGR01_40285	MarR family transcriptional regulator		ND	ND	ND		ND	ND	ND	ND	ND	ND	ND	only abundandt in one		1			ND	High	ND	ND
HGR01_40245	hypothetical protein	768830	ND	ND	ND	1809	ND	1809	ND	ND	ND	ND	ND	only abundandt in one	1		2		High	ND	High	ND
HGR01_40225	TIR domain-containing protein	1.38668e+06	1.16792e+06	ND	ND	1513	1503	1508	7.07107	ND	ND	ND	ND	only abundandt in one	1	1			High	High	ND	ND
HGR01_40210	AAA family ATPase	2.93522e+06	2.16651e+06	ND	ND	1190	1226	1208	25.4558	ND	ND	ND	ND	only abundandt in one	2	1			High	Medium	ND	ND
HGR01_40185	hypothetical protein		549589	ND	ND		1804	1804	ND	ND	ND	ND	ND	only abundandt in one		1		1	ND	High	ND	High
HGR01_40080	helix-turn-helix transcriptional regulator		4.02254e+06	ND	ND		969	969	ND	ND	ND	ND	ND	only abundandt in one		1			ND	Medium	ND	ND
HGR01_40065	AAA family ATPase		ND	ND	ND		ND	ND	ND	ND	ND	ND	ND	only abundandt in one			2	1	ND	ND	High	High
HGR01_40025	pentapeptide repeat-containing protein	674728	ND	ND	1.46802e+06	1857	ND	1857	ND	ND	1578	1578	ND	-279	1			2	High	ND	ND	High
HGR01_39985	6-aminohexanoate hydrolase	945317	ND	ND	ND	1712	ND	1712	ND	ND	ND	ND	ND	only abundandt in one	1				High	ND	ND	ND
HGR01_39980	hypothetical protein	3.31126e+06	1.32552e+06	1.65537e+06	3.35313e+06	1134	1455	1294.5	226.981	1360	1246	1303	80.6102	8.5	3	2	3	3	High	High	High	High
HGR01_39915	EAL domain-containing protein		ND	497399	ND		ND	ND	ND	1838	ND	1838	ND	only abundandt in one			1	1	ND	ND	High	High
HGR01_39900	hypothetical protein	491539	ND	ND	ND	1948	ND	1948	ND	ND	ND	ND	ND	only abundandt in one	1				High	ND	ND	ND
HGR01_39895	hypothetical protein	ND	842440	1.15395e+06	1.33438e+06	ND	1633	1633	ND	1508	1614	1561	74.9533	-72	1	1	1	1	High	High	High	High
HGR01_39890	ParA family protein	190135	ND	ND	ND	2054	ND	2054	ND	ND	ND	ND	ND	only abundandt in one	1				High	ND	ND	ND
HGR01_39775	trypsin-like peptidase domain-containing protein	2.4422e+06	1.15858e+06	2.24819e+06	3.37618e+06	1265	1507	1386	171.12	1240	1241	1240.5	0.707107	-145.5	2	2	3	4	High	High	High	High
HGR01_39770	hypothetical protein	283131	ND	ND	ND	2040	ND	2040	ND	ND	ND	ND	ND	only abundandt in one	1				Medium	ND	ND	ND
HGR01_39755	ABC transporter ATP-binding protein		ND	ND	266562		ND	ND	ND	ND	2041	2041	ND	only abundandt in one				1	ND	ND	ND	High
HGR01_39675	hypothetical protein	4.08343e+06	3.56983e+06	ND	ND	1042	1022	1032	14.1421	ND	ND	ND	ND	only abundandt in one	1	1			High	High	ND	ND
HGR01_39650	Uma2 family endonuclease		ND	ND	ND		ND	ND	ND	ND	ND	ND	ND	only abundandt in one			1		ND	ND	High	ND
HGR01_39645	hypothetical protein		ND	ND	2158015		ND	ND	ND	ND	1434	1434	ND	only abundandt in one		1		1	ND	High	ND	High
HGR01_39455	glutathione S-transferase family protein		ND	ND	2215080		ND	ND	ND	ND	1423	1423	ND	only abundandt in one				1	ND	ND	ND	Medium
HGR01_39430	RNA-binding protein	17514488	ND	ND	ND	554	ND	554	ND	ND	ND	ND	ND	only abundandt in one	2				High	ND	ND	ND
HGR01_39410	ATP-binding protein		ND	359433	ND		ND	ND	ND	1919	ND	1919	ND	only abundandt in one			1		ND	ND	High	ND
HGR01_39405	CHAT domain-containing protein	439097	ND	ND	723063	1976	ND	1976	ND	ND	1871	1871	ND	-105	1			1	High	ND	ND	High
HGR01_39390	tetratricopeptide repeat protein	4546328	3.04447e+06	907092	2.74172e+06	1004	1079	1041.5	53.033	1604	1338	1471	188.09	429.5	8	7	3	5	High	High	High	High
HGR01_39370	Rpn family recombination-promoting nuclease/putative transposase	764988	334371	ND	3.48304e+06	1812	1955	1883.5	101.116	ND	1229	1229	ND	-654.5	1	1		3	High	High	ND	High
HGR01_39320	hypothetical protein		ND	942640	ND		ND	ND	ND	1583	ND	1583	ND	only abundandt in one			1		ND	ND	High	ND
HGR01_39280	DUF2839 family protein	557687	ND	ND	933328	1905	ND	1905	ND	ND	1769	1769	ND	-136	1	1		1	High	High	ND	High
HGR01_39275	ParB/RepB/Spo0J family partition protein	6.47816e+06	8.30208e+06	3.95181e+07	1.05605e+07	869	709	789	113.137	315	797	556	340.825	-233	5	6	7	6	High	High	High	High
HGR01_39265	DUF3883 domain-containing protein	998096	ND	ND	ND	1687	ND	1687	ND	ND	ND	ND	ND	only abundandt in one	1				High	ND	ND	ND
HGR01_39255	DUF1156 domain-containing protein	1.94126e+06	256164	1.05824e+06	ND	1363	1991	1677	444.063	1541	ND	1541	ND	-136	3	3	3		High	High	High	ND
HGR01_39240	Uma2 family endonuclease		ND	230762	ND		ND	ND	ND	1974	ND	1974	ND	only abundandt in one			1		ND	ND	High	ND
HGR01_39235	DUF499 domain-containing protein	3.13222e+06	777796	5.31233e+06	8.00193e+06	1162	1672	1417	360.624	904	901	902.5	2.12132	-514.5	4	3	8	7	High	High	High	High
HGR01_39230	hypothetical protein		ND	251118	ND		ND	ND	ND	1967	ND	1967	ND	only abundandt in one			1		ND	ND	High	ND
HGR01_39220	pentapeptide repeat-containing protein	582823	ND	1.12483e+06	3.11667e+06	1893	ND	1893	ND	1518	1286	1402	164.049	-491	1		1	2	High	ND	High	High
HGR01_39205	DUF1822 family protein		ND	1.26542e+06	ND		ND	ND	ND	1474	ND	1474	ND	only abundandt in one			1		ND	ND	High	ND
HGR01_39200	sigma-70 family RNA polymerase sigma factor	524092	ND	ND	599908	1925	ND	1925	ND	ND	1933	1933	ND	8	1			1	High	ND	ND	High
HGR01_39180	ParA family protein	1.14277e+06	683801	ND	2.5137e+06	1618	1717	1667.5	70.0036	ND	1378	1378	ND	-289.5	1	2		2	High	High	ND	High
HGR01_39175	ParB/RepB/Spo0J family partition protein	825588	ND	ND	ND	1776	ND	1776	ND	ND	ND	ND	ND	only abundandt in one	4				High	ND	ND	ND
HGR01_39140	hypothetical protein	1.32763e+06	ND	ND	1.47455e+06	1539	ND	1539	ND	ND	1575	1575	ND	36	2			2	High	ND	ND	High
HGR01_39130	fertility inhibition FinO-like protein	1.12989e+06	3737494	1.69135e+06	2.48514e+06	1625	1003	1314	439.82	1349	1380	1364.5	21.9203	50.5	1	3	3	3	High	High	High	High
HGR01_39125	plasmid partition protein		2.80656e+06	ND	ND		1119	1119	ND	ND	ND	ND	ND	only abundandt in one		3			ND	High	ND	ND
HGR01_39080	aspartyl protease	563360	644603	546480	756414	1903	1740	1821.5	115.258	1804	1849	1826.5	31.8198	5	1	1	1	1	High	High	High	High
HGR01_39020	hypothetical protein		ND	ND	ND		ND	ND	ND	ND	ND	ND	ND	only abundandt in one		1			ND	High	ND	ND
HGR01_38985	hypothetical protein	ND	ND	ND	ND	ND	ND	ND	ND	ND	ND	ND	ND	only abundandt in one	1		1		High	ND	High	ND
HGR01_38970	hypothetical protein		1.82174e+06	635601	ND		1304	1304	ND	1745	ND	1745	ND	441		2	1		ND	High	High	ND
HGR01_38955	Hsp20/alpha crystallin family protein	ND	ND	ND	ND	ND	ND	ND	ND	ND	ND	ND	ND	only abundandt in one	1				High	ND	ND	ND
HGR01_38915	ParA family protein	ND	ND	ND	ND	ND	ND	ND	ND	ND	ND	ND	ND	only abundandt in one	1				High	ND	ND	ND
HGR01_38895	DUF3893 domain-containing protein		ND	198473	ND		ND	ND	ND	1984	ND	1984	ND	only abundandt in one			1		ND	ND	High	ND
HGR01_38890	hypothetical protein		ND	ND	ND		ND	ND	ND	ND	ND	ND	ND	only abundandt in one				1	ND	ND	ND	High
HGR01_38860	hypothetical protein		568969	220389	ND		1793	1793	ND	1980	ND	1980	ND	187		2	1		ND	High	High	ND
HGR01_38845	hypothetical protein	349863	818946	ND	ND	2013	1645	1829	260.215	ND	ND	ND	ND	only abundandt in one	2	1			High	High	ND	ND
HGR01_38835	hypothetical protein	853414	316548	ND	ND	1761	1964	1862.5	143.543	ND	ND	ND	ND	only abundandt in one	1	1			High	High	ND	ND
HGR01_38830	hypothetical protein	628198	714021	597395	ND	1873	1700	1786.5	122.329	1770	ND	1770	ND	-16.5	1	1	1		High	High	High	ND
HGR01_38805	hypothetical protein	8.79724e+06	8.21423e+06	1.12423e+06	3.10911e+06	783	711	747	50.9117	1521	1288	1404.5	164.756	657.5	6	7	4	4	High	High	High	High
HGR01_38765	hypothetical protein	935121	801498	808924	ND	1719	1654	1686.5	45.9619	1640	ND	1640	ND	-46.5	1	1	1		High	High	High	ND
HGR01_38760	hypothetical protein	370479	284663	ND	499974	2003	1980	1991.5	16.2635	ND	1969	1969	ND	-22.5	2	1		1	High	High	ND	High
HGR01_38755	hypothetical protein	2.14328e+06	2.85368e+06	ND	ND	1331	1111	1221	155.563	ND	ND	ND	ND	only abundandt in one	1	1			High	High	ND	ND
HGR01_38680	hypothetical protein		ND	657411	ND		ND	ND	ND	1734	ND	1734	ND	only abundandt in one			1		ND	ND	High	ND
HGR01_38660	hypothetical protein		ND	473222	ND		ND	ND	ND	1866	ND	1866	ND	only abundandt in one			1		ND	ND	High	ND
HGR01_38635	30S ribosomal protein S21	4.8106e+07	ND	1.32971e+07	25497391	305	ND	305	ND	605	527	566	55.1543	261	3		2	2	High	ND	High	High
HGR01_38630	RNA-binding protein		10714669	14976738	ND		628	628	ND	575	ND	575	ND	-53		1	1		ND	High	High	ND
HGR01_38590	NACHT domain-containing protein		27825916	ND	ND		368	368	ND	ND	ND	ND	ND	only abundandt in one		1			ND	Medium	ND	ND
HGR01_38520	ATP-binding protein	4573305	ND	ND	ND	1000	ND	1000	ND	ND	ND	ND	ND	only abundandt in one	1			1	High	ND	ND	High
HGR01_38455	ParA family protein		ND	ND	ND		ND	ND	ND	ND	ND	ND	ND	only abundandt in one			1		ND	ND	High	ND
HGR01_38450	ParB/RepB/Spo0J family partition protein		ND	ND	ND		ND	ND	ND	ND	ND	ND	ND	only abundandt in one			1		ND	ND	High	ND
HGR01_38410	peptidoglycan-binding protein	1806478	1.62164e+06	3.61806e+06	9.9005e+06	1397	1370	1383.5	19.0919	1064	821	942.5	171.827	-441	1	2	3	3	High	High	High	High
HGR01_38395	hypothetical protein	970164	ND	459470	1675754	1701	ND	1701	ND	1872	1520	1696	248.902	-5	1		1	1	High	ND	High	High
HGR01_38380	hypothetical protein		ND	ND	ND		ND	ND	ND	ND	ND	ND	ND	only abundandt in one		1			ND	High	ND	ND
HGR01_38370	VWA domain-containing protein	ND	ND	474252	ND	ND	ND	ND	ND	1861	ND	1861	ND	only abundandt in one	1		1		High	ND	High	ND
HGR01_38360	hypothetical protein	ND	ND	ND	592528	ND	ND	ND	ND	ND	1939	1939	ND	only abundandt in one	1			1	High	ND	ND	High
HGR01_38265	hypothetical protein	ND	390054	336961	ND	ND	1925	1925	ND	1930	ND	1930	ND	5	1	2	1	1	Medium	High	High	High
HGR01_38240	DUF4186 family protein	1.22929e+06	1175229	ND	ND	1584	1497	1540.5	61.5183	ND	ND	ND	ND	only abundandt in one	1	1			High	High	ND	ND
HGR01_38235	helix-turn-helix domain-containing protein	2.598e+07	2.8239e+06	1.89251e+07	2.71693e+07	456	1116	786	466.69	509	516	512.5	4.94975	-273.5	7	3	4	3	High	High	High	High
HGR01_38220	hypothetical protein		ND	5.39681e+06	8.90099e+06		ND	ND	ND	898	863	880.5	24.7487	only abundandt in one			2	4	ND	ND	High	High
HGR01_38215	CHAT domain-containing protein	2.05627e+06	2.72394e+06	1.59386e+07	1.00272e+07	1340	1133	1236.5	146.371	559	814	686.5	180.312	-550	3	6	9	8	High	High	High	High
HGR01_38205	CHASE2 domain-containing protein		ND	6.88096e+06	1.51607e+06		ND	ND	ND	818	1567	1192.5	529.623	only abundandt in one			4	2	ND	ND	High	High
HGR01_38200	DUF1822 family protein		ND	ND	309037		ND	ND	ND	ND	2025	2025	ND	only abundandt in one			1	2	ND	ND	High	High
HGR01_38195	hypothetical protein		ND	1.20242e+06	ND		ND	ND	ND	1492	ND	1492	ND	only abundandt in one			2	2	ND	ND	High	High
HGR01_38180	ParM/StbA family protein		ND	ND	3.69409e+06		ND	ND	ND	ND	1206	1206	ND	only abundandt in one				4	ND	ND	ND	High
HGR01_38035	hypothetical protein		ND	ND	ND		ND	ND	ND	ND	ND	ND	ND	only abundandt in one		1			ND	Medium	ND	ND
HGR01_37885	DUF4114 domain-containing protein		ND	1.56959e+06	1.01152e+06		ND	ND	ND	1380	1728	1554	246.073	only abundandt in one			8	3	ND	ND	High	High
HGR01_37820	hypothetical protein	1.14529e+06	982702	495446	1.73713e+06	1617	1563	1590	38.1838	1841	1508	1674.5	235.467	84.5	1	2	1	1	High	High	High	High
HGR01_37780	CHAT domain-containing protein		ND	ND	ND		ND	ND	ND	ND	ND	ND	ND	only abundandt in one				1	ND	ND	ND	Medium
HGR01_37755	tetratricopeptide repeat protein	6.9272e+06	ND	679931	795368	850	ND	850	ND	1714	1836	1775	86.267	925	1		3	2	High	ND	High	High
HGR01_37695	tetratricopeptide repeat protein	1.02153e+06	ND	ND	ND	1671	ND	1671	ND	ND	ND	ND	ND	only abundandt in one	1				High	ND	ND	ND
HGR01_37670	protein kinase		ND	ND	ND		ND	ND	ND	ND	ND	ND	ND	only abundandt in one			1	1	ND	ND	High	High
HGR01_37650	DUF433 domain-containing protein		ND	298485	ND		ND	ND	ND	1946	ND	1946	ND	only abundandt in one			1		ND	ND	High	ND
HGR01_37620	DNA/RNA non-specific endonuclease	ND	463226	ND	ND	ND	1864	1864	ND	ND	ND	ND	ND	only abundandt in one	1	1		1	High	High	ND	High
HGR01_37405	tetratricopeptide repeat protein		ND	ND	ND		ND	ND	ND	ND	ND	ND	ND	only abundandt in one		1			ND	High	ND	ND
HGR01_37395	DUF1822 family protein	1.98949e+06	611306	ND	3.55641e+06	1355	1760	1557.5	286.378	ND	1223	1223	ND	-334.5	1	1		1	High	Medium	ND	High
HGR01_37360	tetratricopeptide repeat protein	11277161	ND	ND	ND	698	ND	698	ND	ND	ND	ND	ND	only abundandt in one	1				Medium	ND	ND	ND
HGR01_37355	caspase family protein	2.54577e+06	5.30543e+06	1.29745e+06	1.44392e+06	1249	866	1057.5	270.822	1461	1583	1522	86.267	464.5	3	3	2	1	High	High	High	High
HGR01_37195	alpha/beta hydrolase	1.51626e+06	819059	1.28654e+06	ND	1475	1644	1559.5	119.501	1468	ND	1468	ND	-91.5	2	2	2	2	High	High	High	High
HGR01_37180	clan AA aspartic protease	467438	ND	ND	713940	1960	ND	1960	ND	ND	1876	1876	ND	-84	1			1	High	ND	ND	High
HGR01_37175	hypothetical protein		ND	ND	ND		ND	ND	ND	ND	ND	ND	ND	only abundandt in one		1			ND	High	ND	ND
HGR01_37135	ATP-binding protein	1.36186e+06	608061	2.0031e+06	883181	1525	1763	1644	168.291	1287	1793	1540	357.796	-104	2	1	2	1	High	High	High	High
HGR01_36955	hypothetical protein		ND	ND	ND		ND	ND	ND	ND	ND	ND	ND	only abundandt in one			2		ND	ND	High	ND
HGR01_36910	ParM/StbA family protein	782328	311530	1.77582e+06	ND	1797	1966	1881.5	119.501	1328	ND	1328	ND	-553.5	1	1	2		High	High	High	ND
HGR01_36890	tetratricopeptide repeat protein		ND	ND	21368898		ND	ND	ND	ND	574	574	ND	only abundandt in one				1	ND	ND	ND	Medium
HGR01_36865	FHA domain-containing protein	2942727	1.70563e+06	2.21243e+06	3.80412e+06	1189	1346	1267.5	111.016	1251	1189	1220	43.8406	-47.5	1	1	1	1	High	High	High	High
HGR01_36860	VWA domain-containing protein		ND	510213	ND		ND	ND	ND	1831	ND	1831	ND	only abundandt in one		3	1		ND	High	High	ND
HGR01_36845	VWA domain-containing protein		ND	ND	ND		ND	ND	ND	ND	ND	ND	ND	only abundandt in one		1			ND	High	ND	ND
HGR01_36815	hypothetical protein	305457	ND	ND	ND	2032	ND	2032	ND	ND	ND	ND	ND	only abundandt in one	1	1	1		High	High	Medium	ND
HGR01_36810	hypothetical protein		218119	ND	ND		2007	2007	ND	ND	ND	ND	ND	only abundandt in one		1		1	ND	High	ND	High
HGR01_36800	hypothetical protein	ND	ND	ND	ND	ND	ND	ND	ND	ND	ND	ND	ND	only abundandt in one	1			1	High	ND	ND	High
HGR01_36790	pentapeptide repeat-containing protein		576825	ND	ND		1788	1788	ND	ND	ND	ND	ND	only abundandt in one		1			ND	High	ND	ND
HGR01_36785	WD40 repeat domain-containing protein	936330	ND	ND	ND	1718	ND	1718	ND	ND	ND	ND	ND	only abundandt in one	1				Medium	ND	ND	ND
HGR01_36770	hypothetical protein	25495426	ND	ND	4.61114e+06	460	ND	460	ND	ND	1114	1114	ND	654	1			1	Medium	ND	ND	Medium
HGR01_36765	GUN4 domain-containing protein		ND	537707	ND		ND	ND	ND	1815	ND	1815	ND	only abundandt in one			1		ND	ND	Medium	ND
HGR01_36750	caspase family protein	ND	ND	ND	457074	ND	ND	ND	ND	ND	1985	1985	ND	only abundandt in one	1			1	High	ND	ND	High
HGR01_36720	CHAT domain-containing protein		416441	ND	ND		1904	1904	ND	ND	ND	ND	ND	only abundandt in one		1			ND	High	ND	ND
HGR01_36605	hypothetical protein	3.73066e+06	ND	4.46538e+06	ND	1079	ND	1079	ND	979	ND	979	ND	-100	1	1	2		High	Medium	High	ND
HGR01_36590	DUF2808 domain-containing protein	2.34412e+06	1.21432e+06	1.03337e+06	2.95664e+06	1282	1482	1382	141.421	1549	1308	1428.5	170.413	46.5	2	2	1	2	High	High	High	High
HGR01_36525	ParB/RepB/Spo0J family partition protein	638984	894071	1.33823e+06	757962	1869	1604	1736.5	187.383	1447	1847	1647	282.843	-89.5	1	2	2	2	High	High	High	High
HGR01_36520	ParA family protein	2.29475e+06	698976	1.40948e+06	1.84258e+06	1294	1707	1500.5	292.035	1421	1485	1453	45.2548	-47.5	3	2	2	2	High	High	High	High
HGR01_36505	hypothetical protein		ND	ND	267994		ND	ND	ND	ND	2040	2040	ND	only abundandt in one				1	ND	ND	ND	High
HGR01_36470	class I SAM-dependent methyltransferase		ND	ND	ND		ND	ND	ND	ND	ND	ND	ND	only abundandt in one			1		ND	ND	High	ND
HGR01_36360	hypothetical protein		413752	ND	ND		1907	1907	ND	ND	ND	ND	ND	only abundandt in one		1			ND	High	ND	ND
HGR01_36350	nuclear transport factor 2 family protein	468681	741395	517833	ND	1957	1686	1821.5	191.626	1827	ND	1827	ND	5.5	1	1	1		High	High	High	ND
HGR01_36150	hypothetical protein		ND	ND	ND		ND	ND	ND	ND	ND	ND	ND	only abundandt in one			1		ND	ND	Medium	ND
HGR01_35960	Rpn family recombination-promoting nuclease/putative transposase	428303	ND	ND	ND	1980	ND	1980	ND	ND	ND	ND	ND	only abundandt in one	1				High	ND	ND	ND
HGR01_35910	hypothetical protein		ND	ND	314540		ND	ND	ND	ND	2023	2023	ND	only abundandt in one				1	ND	ND	ND	High
HGR01_35840	heavy metal-responsive transcriptional regulator	506919	ND	ND	ND	1941	ND	1941	ND	ND	ND	ND	ND	only abundandt in one	1				High	ND	ND	ND
HGR01_35835	cupredoxin domain-containing protein		ND	ND	ND		ND	ND	ND	ND	ND	ND	ND	only abundandt in one			1		ND	ND	Medium	ND
HGR01_35830	copper-translocating P-type ATPase		ND	ND	356367		ND	ND	ND	ND	2014	2014	ND	only abundandt in one				1	ND	ND	ND	High
HGR01_35815	DUF305 domain-containing protein	1.82209e+06	1.66339e+06	2.6337e+06	3.66449e+06	1394	1355	1374.5	27.5772	1172	1214	1193	29.6985	-181.5	1	1	1	2	High	High	High	High
HGR01_35740	cadmium-translocating P-type ATPase	ND	164533	339146	867584	ND	2017	2017	ND	1928	1804	1866	87.6812	-151	1	2	1	1	High	High	High	High
HGR01_35705	hypothetical protein		4.1914e+06	ND	5.98387e+06		960	960	ND	ND	1010	1010	ND	50		2		2	ND	High	ND	High
HGR01_35655	ABC transporter substrate-binding protein	5.22459e+07	5.94055e+07	2.35806e+07	3.29738e+07	298	224	261	52.3259	459	460	459.5	0.707107	198.5	11	13	7	10	High	High	High	High
HGR01_35630	ribosome recycling factor	7.14306e+07	7.26953e+07	1.17839e+08	1.89105e+08	241	192	216.5	34.6482	137	132	134.5	3.53553	-82	9	11	13	11	High	High	High	High
HGR01_35625	UMP kinase	3.24121e+07	2.33054e+07	5.4477e+07	7.04449e+07	390	411	400.5	14.8492	248	277	262.5	20.5061	-138	9	9	12	14	High	High	High	High
HGR01_35615	alpha/beta fold hydrolase		3.66901e+06	3863736	4547258		1013	1013	ND	1045	1120	1082.5	53.033	69.5		1	1	1	ND	High	High	Medium
HGR01_35610	methionine synthase	1.68538e+06	2.97262e+06	7.00428e+06	1.17555e+07	1426	1091	1258.5	236.881	812	765	788.5	33.234	-470	2	5	9	12	High	High	High	High
HGR01_35600	uridine diphosphate-N-acetylglucosamine-binding protein YvcK		ND	ND	21054608		ND	ND	ND	ND	579	579	ND	only abundandt in one				1	ND	ND	ND	Medium
HGR01_35595	tRNA (adenosine(37)-N6)-threonylcarbamoyltransferase complex ATPase subunit type 1 TsaE		766781	ND	ND		1678	1678	ND	ND	ND	ND	ND	only abundandt in one		1			ND	High	ND	ND
HGR01_35570	1,4-alpha-glucan branching enzyme	4.21807e+07	3.36801e+07	5.73753e+07	6.92237e+07	325	325	325	0	242	284	263	29.6985	-62	17	14	14	16	High	High	High	High
HGR01_35565	trypsin-like peptidase domain-containing protein	1.03025e+07	8498524	8.34655e+06	1.07072e+07	732	702	717	21.2132	749	791	770	29.6985	53	4	3	7	8	High	High	High	High
HGR01_35555	molecular chaperone DnaK	520445254	4.08719e+08	3.94914e+08	8.29583e+08	48	49	48.5	0.707107	46	30	38	11.3137	-10.5	45	38	39	44	High	High	High	High
HGR01_35550	aldo/keto reductase	1.0711e+07	1.10788e+07	6.70245e+07	8.12868e+07	714	622	668	65.0538	224	255	239.5	21.9203	-428.5	8	9	9	7	High	High	High	High
HGR01_35530	ribbon-helix-helix protein, CopG family	194697	ND	ND	746406	2053	ND	2053	ND	ND	1855	1855	ND	-198	1	2		2	High	High	ND	High
HGR01_35515	DEAD/DEAH box helicase	7.58526e+06	2.56083e+06	3.38153e+06	9.27573e+06	822	1157	989.5	236.881	1078	842	960	166.877	-29.5	5	6	3	6	High	High	High	High
HGR01_35505	BtpA/SgcQ family protein	6.36737e+06	3.78775e+06	4.13942e+06	3.96361e+06	875	996	935.5	85.5599	1009	1174	1091.5	116.673	156	3	3	2	2	High	High	High	High
HGR01_35500	vitamin K epoxide reductase family protein	9.62966e+06	6.79438e+06	1.34698e+07	2.49929e+07	751	776	763.5	17.6777	600	531	565.5	48.7904	-198	3	3	3	3	High	High	High	High
HGR01_35475	DivIVA domain-containing protein	814384	ND	182395	959178	1779	ND	1779	ND	1992	1753	1872.5	168.999	93.5	4	2	4	4	High	High	High	High
HGR01_35450	L-aspartate oxidase	3.3108e+06	1.41805e+06	ND	2.43832e+06	1135	1415	1275	197.99	ND	1384	1384	ND	109	3	2	1	2	High	High	High	High
HGR01_35445	photosystem II complex extrinsic protein PsbU	8.30593e+08	6.70948e+08	5.33686e+08	8.79767e+08	28	27	27.5	0.707107	30	25	27.5	3.53553	0	18	14	14	14	High	High	High	High
HGR01_35440	sulfate/molybdate ABC transporter ATP-binding protein	1.79588e+06	322075	1.72184e+06	2.77814e+06	1404	1960	1682	393.151	1339	1330	1334.5	6.36396	-347.5	3	2	3	4	High	High	High	High
HGR01_35430	geranylgeranyl reductase	6.80872e+07	48762770	3.05261e+07	3.29233e+07	249	259	254	7.07107	377	461	419	59.397	165	13	13	10	5	High	High	High	High
HGR01_35385	exonuclease domain-containing protein	3.58786e+06	3.81745e+06	3.05867e+06	4.33227e+06	1104	995	1049.5	77.0746	1114	1133	1123.5	13.435	74	2	3	1	2	High	High	High	High
HGR01_35380	cytochrome P450	1.87105e+06	ND	ND	ND	1387	ND	1387	ND	ND	ND	ND	ND	only abundandt in one	2	1		1	High	High	ND	High
HGR01_35370	pyridoxal phosphate-dependent aminotransferase	ND	ND	ND	ND	ND	ND	ND	ND	ND	ND	ND	ND	only abundandt in one	1	1			High	High	ND	ND
HGR01_35365	type 1 glutamine amidotransferase	1927654	1.85751e+06	ND	1.44313e+06	1367	1293	1330	52.3259	ND	1584	1584	ND	254	1	2		1	High	High	ND	High
HGR01_35360	Mur ligase family protein	ND	ND	314251	649626	ND	ND	ND	ND	1938	1914	1926	16.9706	only abundandt in one	2		1	2	High	ND	High	High
HGR01_35355	thylakoid membrane photosystem I accumulation factor	3.0555e+07	2.30891e+07	1.08021e+07	3.31564e+07	400	414	407	9.89949	668	459	563.5	147.785	156.5	7	10	4	6	High	High	High	High
HGR01_35340	DUF3370 domain-containing protein		ND	556639	1.76675e+06		ND	ND	ND	1797	1500	1648.5	210.011	only abundandt in one			1	3	ND	ND	High	High
HGR01_35330	geranylgeranyl reductase family protein	921094	ND	910143	603582	1724	ND	1724	ND	1600	1932	1766	234.759	42	1		2	1	High	ND	High	High
HGR01_35310	hypothetical protein		731512	ND	1.21092e+06		1694	1694	ND	ND	1658	1658	ND	-36		1		1	ND	High	ND	High
HGR01_35300	diflavin flavoprotein	1.21306e+08	9.40055e+07	3.57844e+07	6.71859e+07	164	160	162	2.82843	331	289	310	29.6985	148	28	29	17	17	High	High	High	High
HGR01_35290	phosphate-starvation-inducible PsiE family protein		6006586	ND	ND		827	827	ND	ND	ND	ND	ND	only abundandt in one		1			ND	High	ND	ND
HGR01_35285	diflavin flavoprotein	4.01848e+07	2.78243e+07	8.21891e+06	1.88107e+07	337	369	353	22.6274	757	615	686	100.409	333	11	11	4	9	High	High	High	High
HGR01_35280	M48 family metalloprotease		732448	ND	875853		1692	1692	ND	ND	1800	1800	ND	108		1		1	ND	High	ND	High
HGR01_35275	DUF4253 domain-containing protein		ND	ND	685910		ND	ND	ND	ND	1895	1895	ND	only abundandt in one				1	ND	ND	ND	High
HGR01_35270	rubrerythrin family protein	2.78418e+07	1.98785e+07	2.38585e+07	3.96882e+07	435	456	445.5	14.8492	452	413	432.5	27.5772	-13	6	6	6	8	High	High	High	High
HGR01_35265	multidrug efflux RND transporter permease subunit	9.23181e+06	2.57186e+06	4.30875e+06	1.01117e+07	764	1155	959.5	276.479	996	809	902.5	132.229	-57	7	4	4	7	High	High	High	High
HGR01_35260	efflux RND transporter periplasmic adaptor subunit	2.12313e+07	9.78019e+06	5.8448e+06	1.71592e+07	507	658	582.5	106.773	870	641	755.5	161.927	173	9	5	4	5	High	High	High	High
HGR01_35245	D-alanine--D-alanine ligase	1.73651e+07	1.14985e+07	1.67625e+07	1.99708e+07	557	609	583	36.7696	541	597	569	39.598	-14	8	6	6	7	High	High	High	High
HGR01_35235	sucrose synthase		4.27206e+06	4.87309e+06	9.92545e+06		955	955	ND	941	818	879.5	86.9741	-75.5		5	6	7	ND	High	High	High
HGR01_35230	beta-phosphoglucomutase	668818	377567	2.79346e+06	4.7042e+06	1859	1935	1897	53.7401	1149	1105	1127	31.1127	-770	1	1	4	4	High	High	High	High
HGR01_35220	adenosine-specific kinase	1.63935e+06	2.14641e+06	1.57373e+06	4.3308e+06	1437	1228	1332.5	147.785	1379	1134	1256.5	173.241	-76	2	2	1	2	High	High	High	High
HGR01_35215	hypothetical protein	9.20518e+06	2367533	1.45573e+07	2.16111e+07	766	1188	977	298.399	579	570	574.5	6.36396	-402.5	2	2	3	3	High	High	High	High
HGR01_35210	FAD-binding oxidoreductase	187363	ND	ND	ND	2055	ND	2055	ND	ND	ND	ND	ND	only abundandt in one	1	1			High	High	ND	ND
HGR01_35180	MFS transporter	1.13359e+07	1.404e+06	6.78262e+07	8.78358e+07	695	1421	1058	513.36	221	245	233	16.9706	-825	17	6	31	35	High	High	High	High
HGR01_35170	hypothetical protein	769319	ND	ND	ND	1808	ND	1808	ND	ND	ND	ND	ND	only abundandt in one	1	1			High	High	ND	ND
HGR01_35160	response regulator		ND	1543907	1.61091e+06		ND	ND	ND	1388	1540	1464	107.48	only abundandt in one			1	1	ND	ND	High	High
HGR01_35150	HAMP domain-containing protein	ND	ND	2.58492e+06	3.35553e+06	ND	ND	ND	ND	1178	1245	1211.5	47.3762	only abundandt in one	1		3	2	Medium	ND	High	High
HGR01_35145	response regulator		ND	ND	ND		ND	ND	ND	ND	ND	ND	ND	only abundandt in one		1	1		ND	High	High	ND
HGR01_35140	S9 family peptidase	1.46345e+06	3.14324e+06	1.47986e+06	3.43539e+06	1491	1065	1278	301.227	1401	1236	1318.5	116.673	40.5	2	4	4	4	High	High	High	High
HGR01_35115	insulinase family protein	1.51448e+06	1.09678e+06	1.55676e+06	692655	1477	1522	1499.5	31.8198	1384	1890	1637	357.796	137.5	2	3	3	4	High	High	High	High
HGR01_35095	protoporphyrinogen oxidase HemJ		ND	1308933	ND		ND	ND	ND	1457	ND	1457	ND	only abundandt in one			1		ND	ND	High	ND
HGR01_35090	alpha/beta fold hydrolase	993121	600627	663193	1.03694e+06	1691	1768	1729.5	54.4472	1729	1717	1723	8.48528	-6.5	1	1	2	3	High	High	High	High
HGR01_35080	photosystem II protein PsbQ	1.00441e+08	7.69797e+07	4.50387e+07	61858258	188	183	185.5	3.53553	287	311	299	16.9706	113.5	10	10	7	8	High	High	High	High
HGR01_35055	S-(hydroxymethyl)glutathione dehydrogenase/class III alcohol dehydrogenase	2.16595e+06	4.78975e+06	4.99454e+06	1.37793e+07	1325	907	1116	295.571	927	712	819.5	152.028	-296.5	2	3	2	5	High	High	High	High
HGR01_35050	valine--pyruvate transaminase	4.1046e+07	4.3451e+07	2.36222e+07	7.44428e+07	333	274	303.5	41.7193	458	271	364.5	132.229	61	14	15	10	14	High	High	High	High
HGR01_35045	ribosome maturation factor RimM		438571	ND	ND		1883	1883	ND	ND	ND	ND	ND	only abundandt in one		1	1		ND	High	High	ND
HGR01_35040	Uma2 family endonuclease	878563	4.5058e+06	3.14821e+06	4.89255e+06	1742	932	1337	572.756	1100	1089	1094.5	7.77817	-242.5	2	3	2	2	High	High	High	High
HGR01_35035	phosphoketolase family protein	2.33265e+07	2.28271e+07	4.54286e+07	6.93763e+07	480	418	449	43.8406	286	282	284	2.82843	-165	12	11	16	19	High	High	High	High
HGR01_35025	type I glyceraldehyde-3-phosphate dehydrogenase	1.02691e+08	5.6146e+07	5.78163e+07	8.87434e+07	185	231	208	32.5269	241	244	242.5	2.12132	34.5	17	16	14	14	High	High	High	High
HGR01_35020	pyruvate kinase	1.21101e+07	5.45527e+06	2.8368e+06	6.08395e+06	670	858	764	132.936	1143	999	1071	101.823	307	8	4	4	4	High	High	High	High
HGR01_35015	transaldolase	1.68063e+08	1.38085e+08	1.69733e+08	2.35199e+08	129	130	129.5	0.707107	104	106	105	1.41421	-24.5	17	19	24	23	High	High	High	High
HGR01_35010	hypothetical protein	ND	1358057	1.67388e+06	1.80404e+06	ND	1438	1438	ND	1354	1494	1424	98.9949	-14	2	2	3	3	High	High	High	High
HGR01_35005	metallophosphoesterase	2.27866e+06	1.14388e+06	5.22295e+06	2346280	1297	1511	1404	151.321	909	1405	1157	350.725	-247	2	4	3	1	High	High	High	Medium
HGR01_35000	AAA family ATPase		ND	1.29549e+06	1.1117e+06		ND	ND	ND	1462	1694	1578	164.049	only abundandt in one			2	2	ND	ND	High	High
HGR01_34985	anthranilate synthase component I	1.95205e+07	1.17131e+07	1.09599e+07	1.0603e+07	530	604	567	52.3259	664	795	729.5	92.631	162.5	8	8	5	5	High	High	High	High
HGR01_34980	photosystem I reaction center subunit II	2.26265e+09	1.78649e+09	1.32445e+09	2.07208e+09	11	10	10.5	0.707107	10	10	10	0	-0.5	42	40	31	31	High	High	High	High
HGR01_34970	GAF domain-containing protein	3.94363e+06	1.50143e+06	996959	1434375	1063	1399	1231	237.588	1563	1586	1574.5	16.2635	343.5	5	3	1	2	High	High	High	High
HGR01_34950	bile acid beta-glucosidase	19359104	2.05421e+07	1.88319e+07	1.86361e+07	532	446	489	60.8112	510	616	563	74.9533	74	2	3	3	6	High	High	High	High
HGR01_34930	CoA-binding protein		ND	ND	301557		ND	ND	ND	ND	2027	2027	ND	only abundandt in one				1	ND	ND	ND	High
HGR01_34925	phosphoribulokinase	3.56908e+07	2.40614e+07	1.98761e+07	4.47993e+07	363	403	383	28.2843	495	389	442	74.9533	59	10	10	7	11	High	High	High	High
HGR01_34915	DUF445 domain-containing protein	ND	ND	1.41443e+06	2.08785e+06	ND	ND	ND	ND	1419	1440	1429.5	14.8492	only abundandt in one	1	1	2	2	High	Medium	High	High
HGR01_34905	response regulator		ND	593537	3.30025e+06		ND	ND	ND	1773	1254	1513.5	366.988	only abundandt in one			1	2	ND	ND	Medium	High
HGR01_34895	hypothetical protein	1.32824e+07	9.18187e+06	1.71086e+07	21730669	645	679	662	24.0416	532	564	548	22.6274	-114	6	7	9	10	High	High	High	High
HGR01_34875	PstS family phosphate ABC transporter substrate-binding protein		ND	ND	ND		ND	ND	ND	ND	ND	ND	ND	only abundandt in one		1	1		ND	High	High	ND
HGR01_34865	NYN domain-containing protein		ND	596341	527981		ND	ND	ND	1771	1960	1865.5	133.643	only abundandt in one		1	1	1	ND	Medium	High	High
HGR01_34860	HAD family hydrolase	1.09766e+06	530117	872906	3.14187e+06	1635	1815	1725	127.279	1615	1280	1447.5	236.881	-277.5	1	3	2	4	High	High	High	High
HGR01_34855	CPP1-like family protein	1.18498e+06	1.71132e+06	4.04956e+06	ND	1599	1344	1471.5	180.312	1020	ND	1020	ND	-451.5	1	1	2		High	High	High	ND
HGR01_34850	response regulator transcription factor	1.70682e+07	1.46972e+07	1.31619e+07	1.54181e+07	563	534	548.5	20.5061	613	673	643	42.4264	94.5	7	6	6	5	High	High	High	High
HGR01_34825	anhydro-N-acetylmuramic acid kinase		ND	479344	358625		ND	ND	ND	1856	2012	1934	110.309	only abundandt in one			1	2	ND	ND	High	High
HGR01_34820	GAF domain-containing sensor histidine kinase	14873262	ND	ND	ND	607	ND	607	ND	ND	ND	ND	ND	only abundandt in one	1				High	ND	ND	ND
HGR01_34815	16S rRNA (cytosine(1402)-N(4))-methyltransferase RsmH	366982	ND	ND	ND	2005	ND	2005	ND	ND	ND	ND	ND	only abundandt in one	1	1	1	1	High	High	High	High
HGR01_34800	hypothetical protein		ND	1202323	ND		ND	ND	ND	1493	ND	1493	ND	only abundandt in one			1		ND	ND	High	ND
HGR01_34780	hypothetical protein		ND	891232	871137		ND	ND	ND	1610	1803	1706.5	136.472	only abundandt in one			1	1	ND	ND	High	High
HGR01_34775	TrbI/VirB10 family protein		ND	ND	1.05087e+06		ND	ND	ND	ND	1712	1712	ND	only abundandt in one				1	ND	ND	ND	High
HGR01_34770	hypothetical protein		ND	ND	284314		ND	ND	ND	ND	2034	2034	ND	only abundandt in one			2	1	ND	ND	High	High
HGR01_34765	ankyrin repeat domain-containing protein	3.11241e+07	2.17941e+07	2.90803e+07	4.40002e+07	395	430	412.5	24.7487	394	392	393	1.41421	-19.5	9	8	13	12	High	High	High	High
HGR01_34760	NAD(P)H-quinone oxidoreductase subunit H	2.20797e+08	1.996e+08	1.34006e+08	1.84095e+08	109	99	104	7.07107	123	133	128	7.07107	24	22	24	22	21	High	High	High	High
HGR01_34755	hypothetical protein		1.75543e+06	ND	ND		1326	1326	ND	ND	ND	ND	ND	only abundandt in one		1			ND	Medium	ND	ND
HGR01_34735	ADP-ribosylglycohydrolase family protein		ND	219097	131799		ND	ND	ND	1981	2052	2016.5	50.2046	only abundandt in one			1	1	ND	ND	High	High
HGR01_34725	type I DNA topoisomerase	1.34803e+07	1.74049e+07	2.64029e+07	3.25819e+07	638	486	562	107.48	422	463	442.5	28.9914	-119.5	11	12	15	17	High	High	High	High
HGR01_34720	hypothetical protein	ND	ND	ND	ND	ND	ND	ND	ND	ND	ND	ND	ND	only abundandt in one	1				High	ND	ND	ND
HGR01_34715	hypothetical protein		ND	ND	ND		ND	ND	ND	ND	ND	ND	ND	only abundandt in one				1	ND	ND	ND	High
HGR01_34710	RNA-binding protein	2.46874e+06	2.27773e+06	ND	ND	1261	1203	1232	41.0122	ND	ND	ND	ND	only abundandt in one	14	6		10	High	High	ND	High
HGR01_34685	GAF domain-containing protein		ND	ND	ND		ND	ND	ND	ND	ND	ND	ND	only abundandt in one				1	ND	ND	ND	High
HGR01_34675	hypothetical protein	1.00849e+06	730124	ND	ND	1677	1695	1686	12.7279	ND	ND	ND	ND	only abundandt in one	1	1			High	High	ND	ND
HGR01_34645	photosystem II reaction center protein Psb28		1.58394e+06	794814	1.04378e+06		1384	1384	ND	1647	1713	1680	46.669	296		1	1	1	ND	High	High	High
HGR01_34615	tetratricopeptide repeat protein	543020	382539	4.72045e+06	1.04151e+06	1914	1932	1923	12.7279	956	1716	1336	537.401	-587	1	1	2	2	High	High	High	High
HGR01_34610	chromophore lyase CpcT/CpeT	7.40626e+06	5.07393e+06	2.32597e+07	3.26251e+07	830	890	860	42.4264	460	462	461	1.41421	-399	2	3	6	5	High	High	High	High
HGR01_34555	molybdate ABC transporter substrate-binding protein	ND	ND	ND	ND	ND	ND	ND	ND	ND	ND	ND	ND	only abundandt in one	1	1			High	High	ND	ND
HGR01_34535	aldo/keto reductase		ND	ND	ND		ND	ND	ND	ND	ND	ND	ND	only abundandt in one			1		ND	ND	High	ND
HGR01_34530	bifunctional nuclease family protein	3.23981e+06	883382	4.11447e+06	4.42242e+06	1147	1609	1378	326.683	1012	1126	1069	80.6102	-309	3	2	4	4	High	High	High	High
HGR01_34525	riboflavin synthase		1.38169e+06	ND	ND		1431	1431	ND	ND	ND	ND	ND	only abundandt in one		2	1		ND	High	High	ND
HGR01_34505	peptidoglycan editing factor PgeF		852029	ND	ND		1625	1625	ND	ND	ND	ND	ND	only abundandt in one		1			ND	High	ND	ND
HGR01_34495	hypothetical protein	2.27266e+06	2.52203e+06	1.7048e+06	3.32712e+06	1300	1163	1231.5	96.8736	1344	1250	1297	66.468	65.5	2	2	1	2	High	High	High	High
HGR01_34490	type II toxin-antitoxin system RelE/ParE family toxin		ND	ND	2.41159e+06		ND	ND	ND	ND	1393	1393	ND	only abundandt in one				1	ND	ND	ND	High
HGR01_34480	NAD(P)H-quinone oxidoreductase subunit F	2.23855e+06	2.02008e+06	ND	2.64248e+06	1311	1255	1283	39.598	ND	1356	1356	ND	73	2	2		3	High	High	ND	High
HGR01_34475	carbonic anhydrase	5.69961e+07	3.92301e+07	1.1015e+08	1.7663e+08	278	300	289	15.5563	147	139	143	5.65685	-146	10	7	12	13	High	High	High	High
HGR01_34470	NADH-quinone oxidoreductase subunit M	1.1509e+06	1415329	ND	ND	1614	1416	1515	140.007	ND	ND	ND	ND	only abundandt in one	1	1			High	High	ND	ND
HGR01_34460	CO2 hydration protein	5.8769e+07	4.90971e+07	1.36959e+07	4.60361e+07	269	255	262	9.89949	595	384	489.5	149.2	227.5	15	18	12	16	High	High	High	High
HGR01_34440	nuclear transport factor 2 family protein		ND	752454	2.67044e+06		ND	ND	ND	1673	1353	1513	226.274	only abundandt in one			1	2	ND	ND	High	High
HGR01_34435	DUF3598 family protein	ND	ND	1.90522e+06	1482804	ND	ND	ND	ND	1303	1573	1438	190.919	only abundandt in one	1		2	1	High	ND	High	High
HGR01_34425	Lin0512 family protein	4.01918e+06	3.29738e+06	1.1027e+06	ND	1050	1051	1050.5	0.707107	1527	ND	1527	ND	476.5	3	4	2		High	High	High	ND
HGR01_34415	DUF4910 domain-containing protein	2.42575e+06	ND	4.5215e+06	7.47552e+06	1270	ND	1270	ND	973	929	951	31.1127	-319	2		3	2	High	ND	High	High
HGR01_34410	glutamate-1-semialdehyde 2,1-aminomutase		ND	4.77738e+06	7.94157e+06		ND	ND	ND	953	905	929	33.9411	only abundandt in one			4	3	ND	ND	High	High
HGR01_34405	hypothetical protein		ND	ND	904270		ND	ND	ND	ND	1785	1785	ND	only abundandt in one		1		1	ND	High	ND	High
HGR01_34400	dTDP-4-dehydrorhamnose 3,5-epimerase	3.65906e+06	2.19548e+06	3.42879e+06	6.93077e+06	1092	1221	1156.5	91.2168	1076	956	1016	84.8528	-140.5	3	2	3	3	High	High	High	High
HGR01_34395	PIG-L family deacetylase	ND	177235	ND	4.19938e+06	ND	2014	2014	ND	ND	1149	1149	ND	-865	2	1		3	High	High	ND	High
HGR01_34390	glucose-1-phosphate cytidylyltransferase	4.56365e+06	1.93597e+06	ND	ND	1001	1272	1136.5	191.626	ND	ND	ND	ND	only abundandt in one	2	2			High	High	ND	ND
HGR01_34385	methyltransferase domain-containing protein	2.05547e+07	2.45418e+07	5.06769e+07	5.84195e+07	516	397	456.5	84.1457	262	326	294	45.2548	-162.5	8	10	14	12	High	High	High	High
HGR01_34380	SDR family oxidoreductase	8.36233e+06	7.15136e+06	3.37773e+07	3.51733e+07	797	759	778	26.8701	346	442	394	67.8823	-384	3	4	5	6	High	High	High	High
HGR01_34375	leucine--tRNA ligase	3.4204e+07	2.59127e+07	2.50347e+07	3.0021e+07	374	385	379.5	7.77817	438	482	460	31.1127	80.5	16	17	12	12	High	High	High	High
HGR01_34360	sigma-70 family RNA polymerase sigma factor		ND	ND	2.19927e+06		ND	ND	ND	ND	1426	1426	ND	only abundandt in one				1	ND	ND	ND	High
HGR01_34350	late competence development ComFB family protein	6.43568e+07	3.05219e+07	4.15362e+07	8.03514e+07	254	344	299	63.6396	305	259	282	32.5269	-17	13	7	10	12	High	High	High	High
HGR01_34345	M23 family metallopeptidase	1.39305e+07	9098417	24566192	2.9952e+07	628	681	654.5	37.4767	445	485	465	28.2843	-189.5	4	3	4	4	High	High	High	High
HGR01_34310	hypothetical protein	ND	565024	ND	ND	ND	1797	1797	ND	ND	ND	ND	ND	only abundandt in one	1	1			High	High	ND	ND
HGR01_34305	cyclomaltodextrin glucanotransferase	4309723	506281	386663	943643	1026	1830	1428	568.514	1900	1762	1831	97.5807	403	3	4	2	2	High	High	High	High
HGR01_34290	DUF11 domain-containing protein	703576	533486	268267	ND	1848	1812	1830	25.4558	1961	ND	1961	ND	131	1	2	2	1	High	High	High	High
HGR01_34205	L-2-hydroxyglutarate oxidase	1.14932e+06	910540	609930	ND	1615	1596	1605.5	13.435	1760	ND	1760	ND	154.5	1	2	1		High	High	High	ND
HGR01_34190	protein phosphatase 2C domain-containing protein	2.25132e+06	1651075	5.01759e+06	284124	1307	1359	1333	36.7696	925	2035	1480	784.889	147	3	2	4	1	High	High	High	High
HGR01_34185	VWA domain-containing protein	1.69382e+06	1199989	ND	ND	1421	1488	1454.5	47.3762	ND	ND	ND	ND	only abundandt in one	1	1			High	High	ND	ND
HGR01_34180	response regulator		ND	ND	361256		ND	ND	ND	ND	2011	2011	ND	only abundandt in one				1	ND	ND	ND	High
HGR01_34165	Orange carotenoid protein		ND	ND	828750		ND	ND	ND	ND	1818	1818	ND	only abundandt in one				1	ND	ND	ND	High
HGR01_34155	FAD-dependent oxidoreductase		ND	ND	ND		ND	ND	ND	ND	ND	ND	ND	only abundandt in one				1	ND	ND	ND	High
HGR01_34150	glucose-6-phosphate isomerase	1.75647e+08	1.40596e+08	1.38237e+08	2.13092e+08	123	127	125	2.82843	118	121	119.5	2.12132	-5.5	35	30	28	29	High	High	High	High
HGR01_34145	cytotoxic translational repressor of toxin-antitoxin stability system		455839	ND	ND		1871	1871	ND	ND	ND	ND	ND	only abundandt in one		1			ND	High	ND	ND
HGR01_34140	hypothetical protein	1.16411e+06	985118	1.65909e+06	1.74209e+06	1609	1561	1585	33.9411	1358	1505	1431.5	103.945	-153.5	1	1	1	1	High	High	High	High
HGR01_34130	ABC transporter ATP-binding protein		360794	367097	ND		1944	1944	ND	1913	ND	1913	ND	-31		1	1	1	ND	High	High	High
HGR01_34105	glutamyl-tRNA reductase	879520	2.17079e+06	835434	1.60261e+06	1741	1225	1483	364.867	1626	1542	1584	59.397	101	2	3	2	2	High	High	High	High
HGR01_34100	class II fructose-bisphosphatase	4.49435e+08	2.65764e+08	2.0253e+08	3.43693e+08	53	78	65.5	17.6777	92	80	86	8.48528	20.5	27	21	16	19	High	High	High	High
HGR01_34090	glutaredoxin 3	918731	739359	1.4809e+06	742618	1726	1687	1706.5	27.5772	1400	1859	1629.5	324.562	-77	1	1	1	1	Medium	High	High	Medium
HGR01_34080	serine O-acetyltransferase	373162	ND	ND	ND	2001	ND	2001	ND	ND	ND	ND	ND	only abundandt in one	1				High	ND	ND	ND
HGR01_34075	pyridoxamine 5'-phosphate oxidase family protein	1263621	1.8736e+06	3728292	2.21769e+06	1569	1289	1429	197.99	1057	1422	1239.5	258.094	-189.5	1	2	2	1	High	High	High	High
HGR01_34070	ribonucleoside-triphosphate reductase, adenosylcobalamin-dependent	552801	609850	ND	929955	1909	1761	1835	104.652	ND	1773	1773	ND	-62	1	1		1	High	High	ND	High
HGR01_34065	hypothetical protein	1.60313e+07	1.87978e+07	1.80313e+07	1.91146e+07	576	468	522	76.3675	521	610	565.5	62.9325	43.5	4	6	3	3	High	High	High	High
HGR01_34060	RNA-binding protein	17031458	14900819	5971368	ND	564	527	545.5	26.163	862	ND	862	ND	316.5	2	2	1		High	High	High	ND
HGR01_34055	class 1 fructose-bisphosphatase	2.82924e+07	3.88192e+07	3.25702e+07	4.82875e+07	427	304	365.5	86.9741	359	370	364.5	7.77817	-1	6	13	8	9	High	High	High	High
HGR01_34050	transaldolase	1.37467e+06	161181	1.85595e+06	4.21529e+06	1519	2020	1769.5	354.26	1311	1146	1228.5	116.673	-541	3	2	3	4	High	High	High	High
HGR01_34045	glucose-6-phosphate dehydrogenase	57742393	3.9813e+07	3.90854e+07	4.27237e+07	276	294	285	12.7279	317	399	358	57.9828	73	16	14	12	11	High	High	High	High
HGR01_34040	glucose-6-phosphate dehydrogenase assembly protein OpcA	6.06168e+07	3.33533e+07	2.70398e+07	3.8124e+07	262	328	295	46.669	416	422	419	4.24264	124	14	14	12	14	High	High	High	High
HGR01_34020	hypothetical protein	2.2438e+06	3.20397e+06	7.75035e+06	5171288	1310	1060	1185	176.777	777	1070	923.5	207.182	-261.5	2	3	4	2	High	High	High	High
HGR01_34015	translation initiation factor		ND	1.60813e+06	2.67327e+06		ND	ND	ND	1374	1352	1363	15.5563	only abundandt in one			1	1	ND	ND	High	High
HGR01_34005	NAD(P)H-quinone oxidoreductase subunit O	1.05248e+08	62674935	6.452e+07	1.11692e+08	181	216	198.5	24.7487	230	202	216	19.799	17.5	7	6	7	8	High	High	High	High
HGR01_34000	DNA-formamidopyrimidine glycosylase		ND	ND	ND		ND	ND	ND	ND	ND	ND	ND	only abundandt in one			1		ND	ND	High	ND
HGR01_33995	photosystem I reaction center subunit IV	8.49631e+08	4.95644e+08	334614438	6.81764e+08	26	39	32.5	9.19239	59	38	48.5	14.8492	16	24	46	20	22	High	High	High	High
HGR01_33990	PAP/fibrillin family protein	1.189e+07	3.5641e+06	8916703	9.14053e+06	679	1023	851	243.245	727	846	786.5	84.1457	-64.5	6	4	6	4	High	High	High	High
HGR01_33985	DUF3134 domain-containing protein	5038354	1.4492e+07	1.03543e+07	ND	961	540	750.5	297.692	674	ND	674	ND	-76.5	1	2	3		High	High	High	ND
HGR01_33970	photosystem II reaction center protein Psb28	33064246	4.31462e+07	4.48796e+07	6.02494e+07	382	277	329.5	74.2462	290	321	305.5	21.9203	-24	7	10	5	7	High	High	High	High
HGR01_33960	GTP-binding protein	2.1012e+07	1.10116e+07	1.51363e+07	2.28833e+07	509	623	566	80.6102	570	552	561	12.7279	-5	7	5	5	6	High	High	High	High
HGR01_33955	cysteine--tRNA ligase	1.56765e+06	4.40152e+06	1.38587e+07	7.50324e+06	1455	944	1199.5	361.332	588	926	757	239.002	-442.5	2	4	7	6	High	High	High	High
HGR01_33950	hypothetical protein		ND	187241	ND		ND	ND	ND	1989	ND	1989	ND	only abundandt in one			1		ND	ND	High	ND
HGR01_33940	TldD/PmbA family protein	912465	1.13737e+06	1.47527e+06	ND	1729	1513	1621	152.735	1403	ND	1403	ND	-218	1	1	2	1	High	High	High	High
HGR01_33935	TldD/PmbA family protein	1.21405e+06	1.61032e+06	4.46391e+06	1.59807e+06	1588	1373	1480.5	152.028	980	1543	1261.5	398.101	-219	2	3	5	2	High	High	High	High
HGR01_33930	4-hydroxy-tetrahydrodipicolinate reductase	3.55401e+07	3.49929e+07	5.20621e+07	6.58828e+07	365	317	341	33.9411	257	295	276	26.8701	-65	6	5	8	8	High	High	High	High
HGR01_33920	precorrin-8X methylmutase	2.37001e+06	3.96454e+06	1.68403e+06	2.11394e+06	1278	977	1127.5	212.839	1351	1436	1393.5	60.1041	266	2	3	2	2	High	High	High	High
HGR01_33915	TPM domain-containing protein	2.4581e+06	2.07413e+06	1.66328e+06	2.76705e+06	1264	1242	1253	15.5563	1356	1332	1344	16.9706	91	2	2	1	1	High	High	High	High
HGR01_33905	DUF948 domain-containing protein		ND	795952	955917		ND	ND	ND	1646	1756	1701	77.7817	only abundandt in one			1	1	ND	ND	High	High
HGR01_33900	YtxH domain-containing protein	ND	857724	7.5926e+06	7.72844e+06	ND	1621	1621	ND	783	915	849	93.3381	-772	2	1	2	3	High	High	High	High
HGR01_33880	protein kinase	1.79888e+06	2.47579e+06	ND	6.92884e+06	1402	1172	1287	162.635	ND	957	957	ND	-330	3	3		4	High	High	ND	High
HGR01_33855	serine/threonine protein kinase		ND	1.26949e+06	2195530		ND	ND	ND	1471	1427	1449	31.1127	only abundandt in one			1	1	ND	ND	High	High
HGR01_33850	GMC family oxidoreductase	2.26814e+06	6.68513e+06	2.55441e+06	1.25501e+07	1302	786	1044	364.867	1181	735	958	315.37	-86	1	2	2	5	High	High	High	High
HGR01_33840	DUF4101 domain-containing protein		ND	ND	ND		ND	ND	ND	ND	ND	ND	ND	only abundandt in one				1	ND	ND	ND	High
HGR01_33805	Uma2 family endonuclease	1.61451e+06	943497	ND	ND	1444	1581	1512.5	96.8736	ND	ND	ND	ND	only abundandt in one	1	1			High	High	ND	ND
HGR01_33785	1-deoxy-D-xylulose-5-phosphate synthase	4.14925e+06	1.39058e+06	1.12251e+06	3.68629e+06	1037	1429	1233	277.186	1522	1207	1364.5	222.739	131.5	6	3	1	3	High	High	High	High
HGR01_33775	YARHG domain-containing protein	2.95375e+06	ND	2.53938e+06	ND	1187	ND	1187	ND	1184	ND	1184	ND	-3	3		3		High	ND	High	ND
HGR01_33770	NADPH dehydrogenase NamA	9.20977e+06	2.25429e+06	8.11735e+06	1.2522e+07	765	1205	985	311.127	761	736	748.5	17.6777	-236.5	5	4	3	6	High	High	High	High
HGR01_33765	aldo/keto reductase family protein		ND	ND	308647		ND	ND	ND	ND	2026	2026	ND	only abundandt in one			1	1	ND	ND	High	High
HGR01_33745	glycoside hydrolase	7.27034e+06	6.17816e+06	1.59142e+07	3.50922e+07	836	815	825.5	14.8492	560	443	501.5	82.7315	-324	4	5	7	12	High	High	High	High
HGR01_33740	NifU family protein	4.29705e+06	2.02848e+06	2.15015e+06	4217671	1028	1253	1140.5	159.099	1262	1145	1203.5	82.7315	63	1	1	1	1	Medium	High	Medium	High
HGR01_33720	lipid kinase		ND	994660	1.61723e+06		ND	ND	ND	1567	1538	1552.5	20.5061	only abundandt in one		1	1	1	ND	High	High	High
HGR01_33655	serine/threonine protein kinase	4989090	ND	ND	ND	965	ND	965	ND	ND	ND	ND	ND	only abundandt in one	1				Medium	ND	ND	ND
HGR01_33645	pre-peptidase C-terminal domain-containing protein	ND	219996	1.46256e+06	2.43823e+06	ND	2006	2006	ND	1406	1385	1395.5	14.8492	-610.5	4	3	3	3	High	High	High	High
HGR01_33615	5'/3'-nucleotidase SurE	1.19408e+06	849834	1.51267e+06	2.06012e+06	1596	1628	1612	22.6274	1394	1443	1418.5	34.6482	-193.5	1	1	1	1	High	High	High	High
HGR01_33605	Uma2 family endonuclease	ND	ND	282049	ND	ND	ND	ND	ND	1956	ND	1956	ND	only abundandt in one	1		2	1	High	ND	High	High
HGR01_33600	TPM domain-containing protein	7.58501e+07	88592271	9.81955e+07	1.1637e+08	226	167	196.5	41.7193	165	195	180	21.2132	-16.5	13	14	18	10	High	High	High	High
HGR01_33590	GNAT family N-acetyltransferase	1.32868e+06	838663	2.31747e+06	3.35147e+06	1538	1635	1586.5	68.5894	1223	1247	1235	16.9706	-351.5	1	1	3	2	High	High	High	High
HGR01_33555	hypothetical protein	852908	ND	5.34788e+06	3.6849e+06	1762	ND	1762	ND	899	1209	1054	219.203	-708	1		3	2	High	ND	High	High
HGR01_33525	YdiU family protein	1.06556e+06	873958	1.20523e+06	3.14397e+06	1648	1618	1633	21.2132	1490	1279	1384.5	149.2	-248.5	2	2	5	3	High	High	High	High
HGR01_33500	glycosyltransferase family 39 protein	ND	ND	1.06572e+06	ND	ND	ND	ND	ND	1539	ND	1539	ND	only abundandt in one	1		1		High	ND	High	ND
HGR01_33495	M1 family metallopeptidase	1.73175e+07	1.198e+07	3.27853e+07	3.13301e+07	559	597	578	26.8701	355	475	415	84.8528	-163	10	7	12	9	High	High	High	High
HGR01_33490	DUF3352 domain-containing protein	1.06089e+07	6.4872e+06	3.27452e+07	4.45684e+07	716	796	756	56.5685	356	390	373	24.0416	-383	8	6	12	13	High	High	High	High
HGR01_33465	6-carboxytetrahydropterin synthase	ND	ND	772988	1.14643e+06	ND	ND	ND	ND	1658	1674	1666	11.3137	only abundandt in one	1	1	1	1	High	High	High	High
HGR01_33455	cysteine synthase A		ND	1.1389e+06	1.36698e+06		ND	ND	ND	1512	1605	1558.5	65.7609	only abundandt in one			2	1	ND	ND	High	High
HGR01_33445	iron uptake porin	9.19514e+06	2617599	7.47954e+06	7.62875e+06	767	1145	956	267.286	789	919	854	91.9239	-102	5	2	3	4	High	High	High	High
HGR01_33440	4a-hydroxytetrahydrobiopterin dehydratase	7.05458e+07	5.62872e+07	6.53559e+07	6.6007e+07	243	230	236.5	9.19239	228	292	260	45.2548	23.5	6	5	7	8	High	High	High	High
HGR01_33435	photosystem II D2 protein (photosystem q(a) protein)	5.10756e+08	4.14014e+08	135070628	4.06331e+08	49	47	48	1.41421	122	63	92.5	41.7193	44.5	16	18	10	13	High	High	High	High
HGR01_33425	hypothetical protein	2.04792e+07	1.36553e+07	3.14543e+07	3.33041e+07	517	554	535.5	26.163	370	456	413	60.8112	-122.5	5	3	5	7	High	High	High	High
HGR01_33420	energy-coupling factor ABC transporter ATP-binding protein		ND	703781	ND		ND	ND	ND	1700	ND	1700	ND	only abundandt in one		2	2		ND	High	High	ND
HGR01_33395	CHASE2 domain-containing protein		ND	844870	726758		ND	ND	ND	1623	1868	1745.5	173.241	only abundandt in one			3	2	ND	ND	High	High
HGR01_33350	hypothetical protein	ND	ND	179393	ND	ND	ND	ND	ND	1993	ND	1993	ND	only abundandt in one	1		1	1	High	ND	High	High
HGR01_33345	TonB-dependent receptor		ND	ND	ND		ND	ND	ND	ND	ND	ND	ND	only abundandt in one		1		1	ND	High	ND	High
HGR01_33325	phosphoserine transaminase	7.32928e+07	6.94478e+07	7.70137e+07	55350997	235	197	216	26.8701	203	340	271.5	96.8736	55.5	8	12	9	7	High	High	High	High
HGR01_33310	c-type cytochrome	1.5273e+08	5.33178e+07	6.40468e+07	1.38497e+08	140	237	188.5	68.5894	231	167	199	45.2548	10.5	15	14	10	14	High	High	High	High
HGR01_33305	GNAT family N-acetyltransferase	3.72571e+06	580397	ND	1.87722e+06	1080	1784	1432	497.803	ND	1481	1481	ND	49	2	1		1	High	High	ND	High
HGR01_33300	RpoD/SigA family RNA polymerase sigma factor	ND	ND	ND	1.19714e+06	ND	ND	ND	ND	ND	1664	1664	ND	only abundandt in one	2	1		1	High	High	ND	High
HGR01_33290	FAD-dependent monooxygenase	1.05572e+06	ND	ND	1.22435e+06	1653	ND	1653	ND	ND	1654	1654	ND	1	1	1	2	2	High	High	High	High
HGR01_33280	FHA domain-containing protein	696062	ND	698238	1.1271e+06	1851	ND	1851	ND	1702	1686	1694	11.3137	-157	1	1	1	2	High	High	High	High
HGR01_33270	hypothetical protein	4.61268e+06	ND	752872	3.54974e+06	995	ND	995	ND	1672	1225	1448.5	316.077	453.5	3		1	2	High	ND	High	High
HGR01_33265	elongation factor 4	1.14291e+07	3.96413e+06	3.11747e+06	5.2538e+06	691	978	834.5	202.94	1104	1061	1082.5	30.4056	248	11	6	5	4	High	High	High	High
HGR01_33260	glycosyltransferase family 4 protein	1.76539e+06	3.87847e+06	2.82264e+06	8.91276e+06	1411	988	1199.5	299.106	1147	862	1004.5	201.525	-195	1	3	1	3	High	High	High	High
HGR01_33245	aminotransferase class V-fold PLP-dependent enzyme	4.85868e+06	ND	ND	ND	979	ND	979	ND	ND	ND	ND	ND	only abundandt in one	1				High	ND	ND	ND
HGR01_33220	thioredoxin-dependent thiol peroxidase	1.51108e+06	1.45012e+06	1.96361e+06	1.24383e+06	1478	1406	1442	50.9117	1292	1641	1466.5	246.78	24.5	1	1	2	1	High	High	High	High
HGR01_33215	right-handed parallel beta-helix repeat-containing protein		ND	ND	ND		ND	ND	ND	ND	ND	ND	ND	only abundandt in one		1			ND	High	ND	ND
HGR01_33205	phosphoenolpyruvate--protein phosphotransferase		5.03582e+06	950316	1.01758e+06		892	892	ND	1580	1724	1652	101.823	760		4	1	1	ND	High	High	High
HGR01_33195	S-layer homology domain-containing protein	1.24206e+06	1.20936e+06	672902	5.18669e+06	1579	1483	1531	67.8823	1723	1068	1395.5	463.155	-135.5	2	2	1	3	High	High	High	High
HGR01_33190	ribose-5-phosphate isomerase RpiA	8.99369e+07	5.63582e+07	105065138	1.25491e+08	200	229	214.5	20.5061	159	180	169.5	14.8492	-45	16	12	14	21	High	High	High	High
HGR01_33185	DUF4058 family protein	6.05309e+06	363359	ND	582944	892	1943	1417.5	743.169	ND	1942	1942	ND	524.5	2	1		1	High	High	ND	High
HGR01_33180	hypothetical protein		ND	ND	ND		ND	ND	ND	ND	ND	ND	ND	only abundandt in one		1			ND	High	ND	ND
HGR01_33165	bifunctional ADP-dependent NAD(P)H-hydrate dehydratase/NAD(P)H-hydrate epimerase	ND	398314	356399	ND	ND	1917	1917	ND	1922	ND	1922	ND	5	1	1	1		High	High	High	ND
HGR01_33155	hypothetical protein		571593	ND	ND		1790	1790	ND	ND	ND	ND	ND	only abundandt in one		1			ND	High	ND	ND
HGR01_33150	tRNA 2-thiouridine(34) synthase MnmA	ND	882402	ND	ND	ND	1610	1610	ND	ND	ND	ND	ND	only abundandt in one	1	1			High	High	ND	ND
HGR01_33145	collagen-like protein	ND	782638	3.00849e+06	955584	ND	1667	1667	ND	1119	1758	1438.5	451.841	-228.5	1	3	4	1	High	High	High	High
HGR01_33120	photosystem II S4 domain protein	1595328	5273520	6.44294e+06	8.50817e+06	1449	869	1159	410.122	836	880	858	31.1127	-301	2	3	4	5	High	High	High	High
HGR01_33110	hypothetical protein	8.46838e+06	4.25473e+06	5.80581e+06	1.70144e+06	794	958	876	115.966	875	1515	1195	452.548	319	4	4	5	1	High	High	High	High
HGR01_33105	hypothetical protein	582460	ND	ND	ND	1894	ND	1894	ND	ND	ND	ND	ND	only abundandt in one	1		1		High	ND	High	ND
HGR01_33100	TolC family protein		ND	ND	ND		ND	ND	ND	ND	ND	ND	ND	only abundandt in one		1			ND	High	ND	ND
HGR01_33095	circadian clock protein KaiC	5.16909e+06	1.19863e+07	2.76727e+07	1.97177e+07	946	595	770.5	248.194	413	601	507	132.936	-263.5	2	7	13	8	High	High	High	High
HGR01_33090	circadian clock protein KaiB	943879	1.61634e+06	3.27232e+06	1.11582e+07	1714	1371	1542.5	242.538	1090	777	933.5	221.324	-609	1	1	3	4	High	High	High	High
HGR01_33085	KaiA family protein		ND	672217	ND		ND	ND	ND	1724	ND	1724	ND	only abundandt in one			1		ND	ND	High	ND
HGR01_33065	SDR family oxidoreductase	2.85873e+07	1.86009e+07	2.73522e+07	1.40886e+07	423	470	446.5	33.234	414	699	556.5	201.525	110	8	5	5	5	High	High	High	High
HGR01_33060	NAD(+) kinase	2.77803e+06	2.75942e+06	572745	ND	1211	1126	1168.5	60.1041	1785	ND	1785	ND	616.5	1	2	1		High	High	High	ND
HGR01_33055	response regulator transcription factor		1.63825e+06	ND	ND		1366	1366	ND	ND	ND	ND	ND	only abundandt in one		2			ND	High	ND	ND
HGR01_33050	DUF192 domain-containing protein	470867	812330	831635	1.36211e+06	1955	1648	1801.5	217.082	1629	1608	1618.5	14.8492	-183	3	2	2	2	High	High	High	High
HGR01_33035	indole-3-glycerol phosphate synthase TrpC	3.29898e+06	1.92572e+06	2.6482e+06	1.94761e+06	1137	1275	1206	97.5807	1169	1462	1315.5	207.182	109.5	3	3	3	2	High	High	High	High
HGR01_33030	dihydrolipoyl dehydrogenase	7.63911e+06	1.35388e+07	1.62915e+07	3.14857e+07	819	559	689	183.848	552	473	512.5	55.8614	-176.5	6	7	9	10	High	High	High	High
HGR01_33020	molybdopterin-synthase adenylyltransferase MoeB	5.69773e+07	4.56967e+07	8.53215e+07	76839911	279	268	273.5	7.77817	181	266	223.5	60.1041	-50	13	14	15	11	High	High	High	High
HGR01_33010	four helix bundle protein		ND	284890	ND		ND	ND	ND	1953	ND	1953	ND	only abundandt in one			1		ND	ND	High	ND
HGR01_33000	ABC transporter ATP-binding protein		ND	1.09457e+06	1.91682e+06		ND	ND	ND	1530	1472	1501	41.0122	only abundandt in one			1	2	ND	ND	High	High
HGR01_32985	ATP phosphoribosyltransferase regulatory subunit	9.8065e+06	6.67903e+06	5.16169e+06	7.98164e+06	745	787	766	29.6985	912	902	907	7.07107	141	4	4	2	3	High	High	High	High
HGR01_32970	inositol monophosphatase	1421549	703804	1.05998e+06	3.88872e+06	1503	1704	1603.5	142.128	1540	1182	1361	253.144	-242.5	1	1	1	2	High	High	High	High
HGR01_32960	2Fe-2S iron-sulfur cluster binding domain-containing protein	ND	881442	ND	701792	ND	1611	1611	ND	ND	1885	1885	ND	274	1	2		1	High	High	ND	High
HGR01_32915	50S ribosome-binding GTPase		822956	6.02026e+06	1.00357e+06		1642	1642	ND	859	1733	1296	618.011	-346		1	5	1	ND	High	High	High
HGR01_32870	Hsp70 family protein		ND	377057	ND		ND	ND	ND	1905	ND	1905	ND	only abundandt in one			3		ND	ND	High	ND
HGR01_32735	glycosyltransferase		ND	1.29858e+06	1.39506e+06		ND	ND	ND	1460	1598	1529	97.5807	only abundandt in one			1	1	ND	ND	High	High
HGR01_32690	hypothetical protein		ND	ND	ND		ND	ND	ND	ND	ND	ND	ND	only abundandt in one			1		ND	ND	High	ND
HGR01_32625	BON domain-containing protein	874546	6121505	7.66869e+06	3.80178e+06	1746	818	1282	656.195	781	1190	985.5	289.207	-296.5	1	2	2	2	High	High	High	High
HGR01_32610	ATPase		914196	1.20843e+06	ND		1593	1593	ND	1487	ND	1487	ND	-106		1	1		ND	High	High	ND
HGR01_32605	UDP-N-acetylmuramoyl-L-alanyl-D-glutamate--2, 6-diaminopimelate ligase	6.44211e+06	4.2654e+06	1.32754e+07	1.3425e+07	872	956	914	59.397	607	715	661	76.3675	-253	8	6	11	8	High	High	High	High
HGR01_32600	glutaredoxin family protein	805264	ND	ND	ND	1783	ND	1783	ND	ND	ND	ND	ND	only abundandt in one	1				High	ND	ND	ND
HGR01_32595	phenylacetate--CoA ligase family protein	2.48973e+06	ND	1.52154e+06	5.41295e+06	1259	ND	1259	ND	1390	1052	1221	239.002	-38	4	1	3	3	High	High	High	High
HGR01_32500	uracil-DNA glycosylase	2.8921e+06	ND	ND	ND	1197	ND	1197	ND	ND	ND	ND	ND	only abundandt in one	3		1	1	High	ND	High	High
HGR01_32460	CsbD family protein	5.5873e+06	ND	4116098	8045484	928	ND	928	ND	1011	900	955.5	78.4889	27.5	2		2	3	High	ND	High	High
HGR01_32455	hypothetical protein		ND	641084	ND		ND	ND	ND	1739	ND	1739	ND	only abundandt in one			1		ND	ND	High	ND
HGR01_32445	hypothetical protein		ND	ND	ND		ND	ND	ND	ND	ND	ND	ND	only abundandt in one			1		ND	ND	High	ND
HGR01_32435	threonine synthase	7.38668e+06	3.32094e+06	9139910	7.14222e+06	831	1044	937.5	150.614	718	944	831	159.806	-106.5	6	4	9	6	High	High	High	High
HGR01_32420	hypothetical protein	2.62001e+07	3.72084e+07	2.87056e+07	55557991	453	310	381.5	101.116	398	337	367.5	43.1335	-14	6	6	4	5	High	High	High	High
HGR01_32415	response regulator transcription factor		ND	1.0581e+06	1.13791e+06		ND	ND	ND	1542	1677	1609.5	95.4594	only abundandt in one		1	3	2	ND	High	High	High
HGR01_32410	polyphosphate kinase 1	3.96325e+06	6.41598e+06	ND	6.98747e+06	1061	801	931	183.848	ND	951	951	ND	20	6	5	1	4	High	High	High	High
HGR01_32400	hypothetical protein		ND	791156	817728		ND	ND	ND	1649	1825	1737	124.451	only abundandt in one			1	1	ND	ND	High	High
HGR01_32385	glyoxalase-like domain protein	ND	ND	ND	ND	ND	ND	ND	ND	ND	ND	ND	ND	only abundandt in one	1				High	ND	ND	ND
HGR01_32365	CHAT domain-containing protein	150986288	ND	ND	ND	141	ND	141	ND	ND	ND	ND	ND	only abundandt in one	1				High	ND	ND	ND
HGR01_32360	helix-turn-helix domain-containing protein	2369409	ND	ND	ND	1279	ND	1279	ND	ND	ND	ND	ND	only abundandt in one	2				High	ND	ND	ND
HGR01_32350	lysine--tRNA ligase	1.14976e+07	1.12197e+07	1.91959e+07	2.85508e+07	688	617	652.5	50.2046	507	496	501.5	7.77817	-151	8	7	7	8	High	High	High	High
HGR01_32340	HlyC/CorC family transporter	4.60646e+06	2.39813e+06	2.87611e+06	5.44398e+06	997	1186	1091.5	133.643	1133	1046	1089.5	61.5183	-2	9	4	5	6	High	High	High	High
HGR01_32330	transcription-repair coupling factor		ND	357829	ND		ND	ND	ND	1921	ND	1921	ND	only abundandt in one		1	1		ND	High	High	ND
HGR01_32325	type II toxin-antitoxin system HicB family antitoxin	974262	ND	ND	1.62052e+06	1700	ND	1700	ND	ND	1536	1536	ND	-164	2			2	High	ND	ND	High
HGR01_32310	tyrosine phenol-lyase	502026	ND	455223	ND	1943	ND	1943	ND	1874	ND	1874	ND	-69	1		1		High	ND	High	ND
HGR01_32295	RNA methyltransferase		ND	ND	361422		ND	ND	ND	ND	2010	2010	ND	only abundandt in one			1	1	ND	ND	High	High
HGR01_32285	UDP-N-acetylglucosamine 1-carboxyvinyltransferase	2.28436e+07	1.47286e+07	2.98185e+07	4.16748e+07	487	533	510	32.5269	385	406	395.5	14.8492	-114.5	11	10	11	13	High	High	High	High
HGR01_32280	M48 family metallopeptidase	1.17784e+07	8956482	3.29818e+07	3.84364e+07	681	686	683.5	3.53553	352	420	386	48.0833	-297.5	7	6	8	7	High	High	High	High
HGR01_32260	WecB/TagA/CpsF family glycosyltransferase		ND	432093	ND		ND	ND	ND	1882	ND	1882	ND	only abundandt in one			1		ND	ND	High	ND
HGR01_32250	class I SAM-dependent methyltransferase		ND	3179866	7.84397e+06		ND	ND	ND	1098	910	1004	132.936	only abundandt in one			1	3	ND	ND	High	High
HGR01_32245	glycosyltransferase family 4 protein		ND	6.68718e+06	3642185		ND	ND	ND	823	1217	1020	278.6	only abundandt in one			9	4	ND	ND	High	High
HGR01_32240	glycosyltransferase family 4 protein		ND	2.49345e+06	1.8194e+06		ND	ND	ND	1189	1492	1340.5	214.253	only abundandt in one			4	2	ND	ND	High	High
HGR01_32235	glycosyltransferase		ND	2.31299e+06	1.27874e+06		ND	ND	ND	1226	1630	1428	285.671	only abundandt in one			2	1	ND	ND	High	High
HGR01_32230	glycosyltransferase family 2 protein		ND	677623	1957292		ND	ND	ND	1716	1459	1587.5	181.726	only abundandt in one			1	2	ND	ND	High	High
HGR01_32225	UDP-galactopyranose mutase		ND	7968848	9.74702e+06		ND	ND	ND	766	825	795.5	41.7193	only abundandt in one			2	3	ND	ND	High	High
HGR01_32220	glycosyltransferase family 2 protein		ND	6.56874e+06	ND		ND	ND	ND	831	ND	831	ND	only abundandt in one			1		ND	ND	Medium	ND
HGR01_32210	glycosyltransferase family 4 protein		ND	1.6194e+06	1.58635e+06		ND	ND	ND	1371	1548	1459.5	125.158	only abundandt in one			1	2	ND	ND	High	High
HGR01_32200	glycosyltransferase		ND	3.73585e+06	ND		ND	ND	ND	1055	ND	1055	ND	only abundandt in one			5		ND	ND	High	ND
HGR01_32180	polysaccharide biosynthesis tyrosine autokinase		ND	4.69465e+06	2.28251e+06		ND	ND	ND	958	1411	1184.5	320.319	only abundandt in one			3	2	ND	ND	High	High
HGR01_32175	hypothetical protein	2.66538e+07	17705071	2.1668e+07	2.48218e+07	445	481	463	25.4558	474	533	503.5	41.7193	40.5	8	5	8	7	High	High	High	High
HGR01_32170	hypothetical protein	2.12164e+06	3.67854e+06	4674641	2.55157e+06	1333	1011	1172	227.688	962	1372	1167	289.914	-5	2	4	3	3	High	High	High	High
HGR01_32165	hypothetical protein	2.69734e+06	2.03196e+06	2.45784e+06	4.06015e+06	1224	1252	1238	19.799	1199	1161	1180	26.8701	-58	5	2	3	5	High	High	High	High
HGR01_32160	sensory rhodopsin transducer		ND	1.10027e+06	ND		ND	ND	ND	1528	ND	1528	ND	only abundandt in one			1		ND	ND	High	ND
HGR01_32155	magnesium-protoporphyrin IX monomethyl ester (oxidative) cyclase	9.87165e+06	4.40379e+06	4.185e+07	4.66983e+06	742	943	842.5	142.128	304	1110	707	569.928	-135.5	6	4	6	4	High	High	High	High
HGR01_32145	DUF2996 domain-containing protein	37500721	3.93182e+07	2.61183e+07	61241704	350	299	324.5	36.0624	425	314	369.5	78.4889	45	5	7	8	3	High	High	High	High
HGR01_32140	low specificity L-threonine aldolase	441788	346110	1.54812e+06	1.11055e+06	1975	1949	1962	18.3848	1387	1695	1541	217.789	-421	1	1	1	1	High	High	High	High
HGR01_32130	type II toxin-antitoxin system ParD family antitoxin	ND	ND	ND	ND	ND	ND	ND	ND	ND	ND	ND	ND	only abundandt in one	1				High	ND	ND	ND
HGR01_32120	PIN/TRAM domain-containing protein	4.4529e+06	3.85143e+06	4.06895e+06	9.91121e+06	1015	990	1002.5	17.6777	1018	819	918.5	140.714	-84	3	2	2	4	High	High	High	High
HGR01_32105	VWA domain-containing protein	1.10656e+06	846744	2.29958e+06	4694958	1632	1629	1630.5	2.12132	1231	1107	1169	87.6812	-461.5	3	4	3	4	High	High	High	High
HGR01_32100	VWA domain-containing protein	1.03375e+07	1.47471e+07	1.13064e+07	2.49252e+07	729	532	630.5	139.3	654	532	593	86.267	-37.5	8	11	6	10	High	High	High	High
HGR01_32095	ATP-dependent Clp protease proteolytic subunit	5.62705e+07	3.81901e+07	60939137	9.20255e+07	281	307	294	18.3848	236	235	235.5	0.707107	-58.5	10	10	12	11	High	High	High	High
HGR01_32090	ATP-dependent Clp protease proteolytic subunit	5.57173e+07	6.501e+07	8.38158e+07	1.47224e+08	284	207	245.5	54.4472	186	160	173	18.3848	-72.5	6	12	7	10	High	High	High	High
HGR01_32055	hypothetical protein		ND	ND	ND		ND	ND	ND	ND	ND	ND	ND	only abundandt in one		1			ND	High	ND	ND
HGR01_32040	uroporphyrinogen-III C-methyltransferase		ND	ND	ND		ND	ND	ND	ND	ND	ND	ND	only abundandt in one			1		ND	ND	Medium	ND
HGR01_32030	tetratricopeptide repeat protein	3.15914e+06	3.58833e+06	8.72644e+06	1.07165e+07	1156	1020	1088	96.1665	740	790	765	35.3553	-323	2	2	3	3	High	High	High	High
HGR01_32020	methyltransferase domain-containing protein		ND	4.59017e+06	3.94167e+06		ND	ND	ND	969	1177	1073	147.078	only abundandt in one			2	1	ND	ND	High	High
HGR01_32010	TrkA family potassium uptake protein	945035	ND	ND	1586430	1713	ND	1713	ND	ND	1547	1547	ND	-166	1			2	High	ND	ND	High
HGR01_32005	hypothetical protein	598452	472270	ND	ND	1889	1859	1874	21.2132	ND	ND	ND	ND	only abundandt in one	1	1			High	High	ND	ND
HGR01_31985	DUF11 domain-containing protein		ND	ND	ND		ND	ND	ND	ND	ND	ND	ND	only abundandt in one				1	ND	ND	ND	Medium
HGR01_31965	tRNA preQ1(34) S-adenosylmethionine ribosyltransferase-isomerase QueA	3.90023e+06	910880	1.30178e+06	1.03314e+06	1067	1594	1330.5	372.645	1458	1718	1588	183.848	257.5	4	2	3	1	High	High	High	High
HGR01_31950	pentapeptide repeat-containing protein	1.34656e+07	9.54932e+06	7.73395e+06	1.17582e+07	639	663	651	16.9706	779	764	771.5	10.6066	120.5	4	4	6	4	High	High	High	High
HGR01_31945	S-formylglutathione hydrolase	ND	ND	2.9849e+06	372518	ND	ND	ND	ND	1122	2005	1563.5	624.375	only abundandt in one	1	1	1	1	High	High	High	High
HGR01_31925	family 10 glycosylhydrolase	2.89133e+07	2.84024e+07	34329085	4.61401e+07	418	364	391	38.1838	342	383	362.5	28.9914	-28.5	15	13	13	14	High	High	High	High
HGR01_31920	hypothetical protein	5.59421e+06	4.09095e+06	8.98621e+06	8.98134e+06	927	965	946	26.8701	723	857	790	94.7523	-156	4	3	4	3	High	High	High	High
HGR01_31860	PEP-CTERM sorting domain-containing protein	3354940	2.62934e+06	ND	ND	1127	1142	1134.5	10.6066	ND	ND	ND	ND	only abundandt in one	1	1			High	High	ND	ND
HGR01_31855	NFACT family protein	332338	ND	1.70009e+06	1.99171e+06	2019	ND	2019	ND	1347	1451	1399	73.5391	-620	1		3	2	High	ND	High	High
HGR01_31845	PAS domain-containing protein	4815704	ND	ND	7.48393e+06	982	ND	982	ND	ND	927	927	ND	-55	1			1	High	ND	ND	Medium
HGR01_31825	RNA-binding protein	7.39987e+07	5.49715e+07	3.28544e+07	9.48575e+07	231	234	232.5	2.12132	354	229	291.5	88.3883	59	10	7	8	9	High	High	High	High
HGR01_31815	peptide chain release factor 3	4.29154e+06	ND	2.74816e+06	3.15571e+06	1029	ND	1029	ND	1156	1274	1215	83.4386	186	5	1	4	3	High	High	High	High
HGR01_31810	porphobilinogen synthase	3.80506e+07	1.54869e+07	6.34277e+06	1.57193e+07	345	513	429	118.794	841	668	754.5	122.329	325.5	13	10	7	11	High	High	High	High
HGR01_31805	helix-turn-helix transcriptional regulator		ND	ND	215726		ND	ND	ND	ND	2046	2046	ND	only abundandt in one				1	ND	ND	ND	High
HGR01_31795	alpha-ketoacid dehydrogenase subunit beta	1.86763e+07	2.37634e+07	2.82701e+07	2.16291e+07	541	404	472.5	96.8736	401	568	484.5	118.087	12	6	11	7	7	High	High	High	High
HGR01_31790	protein translocase subunit SecD	9414490	1.19298e+07	2.31766e+07	3.17998e+07	759	601	680	111.723	461	471	466	7.07107	-214	2	4	5	6	High	High	High	High
HGR01_31785	protein translocase subunit SecF	1.13173e+06	1.76489e+06	2.38628e+06	3.08479e+06	1623	1324	1473.5	211.425	1211	1290	1250.5	55.8614	-223	1	2	3	2	High	High	High	High
HGR01_31780	hypothetical protein		ND	ND	706876		ND	ND	ND	ND	1883	1883	ND	only abundandt in one				1	ND	ND	ND	High
HGR01_31765	HAMP domain-containing histidine kinase	ND	1.22912e+06	2.30878e+06	1.94716e+06	ND	1477	1477	ND	1227	1463	1345	166.877	-132	1	2	2	1	High	High	High	High
HGR01_31760	L-threonylcarbamoyladenylate synthase	1.06539e+06	735589	5.45625e+06	3.04121e+06	1649	1691	1670	29.6985	894	1293	1093.5	282.136	-576.5	1	1	3	1	High	High	High	High
HGR01_31750	hypothetical protein	8.10184e+07	6.31618e+07	1.08125e+08	1.09745e+08	218	213	215.5	3.53553	151	206	178.5	38.8909	-37	14	12	13	12	High	High	High	High
HGR01_31740	GNAT family N-acetyltransferase	ND	ND	967732	ND	ND	ND	ND	ND	1574	ND	1574	ND	only abundandt in one	1		1	1	High	ND	High	High
HGR01_31720	Photosystem I reaction center subunit III	9.98566e+08	634972164	5.19608e+08	817402799	24	29	26.5	3.53553	32	31	31.5	0.707107	5	7	5	7	7	High	High	High	High
HGR01_31715	photosystem I reaction center subunit IX	7.31849e+07	43413814	1.32939e+07	2.30336e+07	236	275	255.5	27.5772	606	551	578.5	38.8909	323	6	5	3	4	High	High	High	High
HGR01_31710	photosystem I reaction center protein subunit XI	425733373	398976316	395262746	424640406	59	52	55.5	4.94975	45	62	53.5	12.0208	-2	6	4	5	4	High	High	High	High
HGR01_31700	DUF370 domain-containing protein	3.8503e+08	3.04952e+08	4.5354e+08	6.63191e+08	62	66	64	2.82843	38	42	40	2.82843	-24	24	21	23	26	High	High	High	High
HGR01_31690	PatU	614566	283418	ND	330657	1885	1981	1933	67.8823	ND	2020	2020	ND	87	1	1	2	2	High	High	High	High
HGR01_31685	heterocyst differentiation protein HetZ	895346	464484	571904	ND	1733	1863	1798	91.9239	1786	ND	1786	ND	-12	1	1	1	1	High	High	High	High
HGR01_31675	solanesyl diphosphate synthase	1.45238e+06	ND	1.26773e+06	1.45068e+06	1493	ND	1493	ND	1473	1581	1527	76.3675	34	2		2	3	High	ND	High	High
HGR01_31665	glutamate racemase		403517	323400	604572		1913	1913	ND	1935	1931	1933	2.82843	20		1	1	1	ND	High	High	High
HGR01_31660	N-acetylmuramoyl-L-alanine amidase	518353	ND	2.94143e+06	1.52895e+06	1931	ND	1931	ND	1126	1561	1343.5	307.591	-587.5	1		4	4	High	ND	High	High
HGR01_31655	N-acetylmuramoyl-L-alanine amidase	1.16093e+06	ND	704191	1.27724e+06	1610	ND	1610	ND	1699	1631	1665	48.0833	55	2	1	2	1	High	High	High	High
HGR01_31650	cation:proton antiporter	2.50821e+06	1.63542e+06	2.21613e+06	ND	1256	1369	1312.5	79.9031	1249	ND	1249	ND	-63.5	3	1	1		High	High	High	ND
HGR01_31640	SIMPL domain-containing protein	1.93748e+06	2.20596e+06	1419278	ND	1365	1219	1292	103.238	1417	ND	1417	ND	125	3	3	2		High	High	High	ND
HGR01_31635	single-stranded DNA-binding protein	2.13255e+07	23392602	1.67357e+07	3.18374e+07	504	410	457	66.468	542	470	506	50.9117	49	4	5	3	5	High	High	High	High
HGR01_31625	rod shape-determining protein	1.38939e+07	9.30191e+06	2.38642e+07	2.75197e+07	629	675	652	32.5269	451	510	480.5	41.7193	-171.5	4	6	7	7	High	High	High	High
HGR01_31595	bifunctional diaminohydroxyphosphoribosylaminopyrimidine deaminase/5-amino-6-(5-phosphoribosylamino)uracil reductase RibD	2.1552e+06	1.79452e+06	1.09061e+06	1.12628e+06	1327	1313	1320	9.89949	1532	1688	1610	110.309	290	2	4	2	1	High	High	High	High
HGR01_31585	hypothetical protein	1.87258e+06	1.95013e+06	ND	3.57742e+06	1385	1266	1325.5	84.1457	ND	1222	1222	ND	-103.5	1	2		1	High	High	ND	High
HGR01_31560	hypothetical protein	ND	ND	ND	ND	ND	ND	ND	ND	ND	ND	ND	ND	only abundandt in one	2	1			High	Medium	ND	ND
HGR01_31550	ATP-binding cassette domain-containing protein		ND	308652	ND		ND	ND	ND	1940	ND	1940	ND	only abundandt in one			2	1	ND	ND	High	High
HGR01_31535	DUF1830 domain-containing protein		1.37731e+06	631785	ND		1433	1433	ND	1750	ND	1750	ND	317		1	1		ND	High	High	ND
HGR01_31530	B12-binding domain-containing radical SAM protein	2.12815e+07	19917000	2.17221e+06	4875750	506	455	480.5	36.0624	1259	1091	1175	118.794	694.5	3	4	4	3	High	High	High	High
HGR01_31525	metal-dependent phosphohydrolase	1.55078e+07	1.30001e+07	7.03513e+06	2.89001e+07	588	570	579	12.7279	811	492	651.5	225.567	72.5	5	5	5	7	High	High	High	High
HGR01_31520	pentapeptide repeat-containing protein	2.06673e+07	9.45554e+06	1.58055e+07	2.55338e+07	514	668	591	108.894	564	526	545	26.8701	-46	7	5	6	7	High	High	High	High
HGR01_31500	ATP-dependent Clp protease adapter ClpS		ND	3.92195e+06	ND		ND	ND	ND	1040	ND	1040	ND	only abundandt in one			1		ND	ND	High	ND
HGR01_31490	pyridoxal phosphate-dependent aminotransferase	794356	ND	658460	1.07111e+06	1786	ND	1786	ND	1732	1703	1717.5	20.5061	-68.5	1		1	1	High	ND	High	High
HGR01_31470	ribonuclease E/G	1.50782e+08	1.00267e+08	1.2882e+08	1.68761e+08	142	156	149	9.89949	129	146	137.5	12.0208	-11.5	27	26	27	22	High	High	High	High
HGR01_31455	prephenate dehydratase		457120	487760	ND		1870	1870	ND	1848	ND	1848	ND	-22		1	1		ND	High	High	ND
HGR01_31450	LON peptidase substrate-binding domain-containing protein	4303224	1.76923e+06	2.9462e+06	5.03459e+06	1027	1321	1174	207.889	1125	1080	1102.5	31.8198	-71.5	3	2	3	3	High	High	High	High
HGR01_31445	30S ribosomal protein S10	1.09666e+08	8.71038e+07	40671861	9.26406e+07	173	170	171.5	2.12132	308	234	271	52.3259	99.5	5	6	5	5	High	High	High	High
HGR01_31440	elongation factor Tu	1.56539e+09	1.19127e+09	1.11891e+09	1.45545e+09	16	17	16.5	0.707107	13	13	13	0	-3.5	121	96	87	114	High	High	High	High
HGR01_31435	elongation factor G	4.3823e+08	2.46082e+08	3.86482e+08	5.82266e+08	58	81	69.5	16.2635	48	46	47	1.41421	-22.5	44	39	46	52	High	High	High	High
HGR01_31430	30S ribosomal protein S7	3.20809e+08	2.82747e+08	2.41557e+08	3.67192e+08	77	72	74.5	3.53553	78	72	75	4.24264	0.5	15	17	16	17	High	High	High	High
HGR01_31425	30S ribosomal protein S12		ND	24682886	ND		ND	ND	ND	442	ND	442	ND	only abundandt in one			1		ND	ND	High	ND
HGR01_31420	iron-sulfur cluster assembly accessory protein	425684	ND	ND	ND	1984	ND	1984	ND	ND	ND	ND	ND	only abundandt in one	1	1			High	High	ND	ND
HGR01_31410	phosphomannose isomerase type II C-terminal cupin domain		ND	ND	1.52216e+06		ND	ND	ND	ND	1565	1565	ND	only abundandt in one				1	ND	ND	ND	High
HGR01_31405	phosphodiester glycosidase family protein	4.26608e+06	4.80816e+06	4.36423e+06	5.97206e+06	1030	905	967.5	88.3883	989	1011	1000	15.5563	32.5	7	5	5	7	High	High	High	High
HGR01_31400	glutamate synthase large subunit	1.79923e+07	8.90448e+06	1.46823e+07	1.32632e+07	550	692	621	100.409	578	721	649.5	101.116	28.5	14	10	12	12	High	High	High	High
HGR01_31365	1-deoxy-D-xylulose-5-phosphate reductoisomerase	1.24582e+07	7.71661e+06	8.30306e+06	7.8099e+06	665	733	699	48.0833	752	911	831.5	112.43	132.5	9	7	9	5	High	High	High	High
HGR01_31345	translation initiation factor IF-3	1.15058e+07	10586151	2.87946e+07	4.06555e+07	687	631	659	39.598	396	408	402	8.48528	-257	5	5	7	8	High	High	High	High
HGR01_31335	BON domain-containing protein		ND	ND	1.99221e+06		ND	ND	ND	ND	1450	1450	ND	only abundandt in one				1	ND	ND	ND	High
HGR01_31330	acetolactate synthase small subunit	6.45524e+06	1.44188e+06	5.40706e+06	9.28044e+06	871	1410	1140.5	381.131	897	841	869	39.598	-271.5	3	2	5	4	High	High	High	High
HGR01_31315	zinc-dependent alcohol dehydrogenase family protein	2.79483e+07	18099452	8.9894e+06	15940411	434	478	456	31.1127	722	665	693.5	40.3051	237.5	7	5	4	3	High	High	High	High
HGR01_31300	helix-turn-helix transcriptional regulator	ND	ND	148112	1.26139e+06	ND	ND	ND	ND	1999	1637	1818	255.973	only abundandt in one	1		1	2	High	ND	High	High
HGR01_31290	pentapeptide repeat-containing protein	5.13326e+06	2.8606e+06	7.7352e+06	4.11707e+06	953	1109	1031	110.309	778	1159	968.5	269.408	-62.5	5	3	4	4	High	High	High	High
HGR01_31275	hypothetical protein		ND	ND	521398		ND	ND	ND	ND	1962	1962	ND	only abundandt in one				2	ND	ND	ND	High
HGR01_31255	nucleoside triphosphate pyrophosphohydrolase	963401	ND	ND	1.6427e+06	1704	ND	1704	ND	ND	1530	1530	ND	-174	1			2	High	ND	ND	High
HGR01_31250	transporter substrate-binding domain-containing protein	ND	1.29829e+06	1.35146e+06	1.28612e+06	ND	1465	1465	ND	1445	1628	1536.5	129.401	71.5	1	2	3	1	Medium	High	High	High
HGR01_31245	Uma2 family endonuclease	ND	618502	766692	ND	ND	1756	1756	ND	1662	ND	1662	ND	-94	1	1	1		High	High	High	ND
HGR01_31240	GTPase ObgE	866782	ND	ND	473646	1752	ND	1752	ND	ND	1977	1977	ND	225	2	1		2	High	High	ND	High
HGR01_31235	TerB family tellurite resistance protein	1.9676e+06	1.72296e+06	418578	1.91207e+06	1359	1336	1347.5	16.2635	1886	1474	1680	291.328	332.5	3	3	2	3	High	High	High	High
HGR01_31225	NAD(P)H-dependent oxidoreductase	984739	699179	1.70929e+06	1.06786e+06	1695	1706	1700.5	7.77817	1343	1704	1523.5	255.266	-177	1	1	2	1	High	High	High	High
HGR01_31220	ATP-dependent zinc metalloprotease FtsH	2.01698e+07	1.84162e+07	2.4927e+07	4.16974e+07	520	472	496	33.9411	440	405	422.5	24.7487	-73.5	15	15	13	18	High	High	High	High
HGR01_31210	clan AA aspartic protease		247462	ND	ND		1992	1992	ND	ND	ND	ND	ND	only abundandt in one		1	1	1	ND	Medium	High	High
HGR01_31200	50S ribosomal protein L7/L12	1.37479e+09	9.0596e+08	9.46723e+08	1.43345e+09	17	22	19.5	3.53553	16	14	15	1.41421	-4.5	36	27	38	35	High	High	High	High
HGR01_31195	50S ribosomal protein L10	1.2305e+08	1.21385e+08	9.76708e+07	1.70693e+08	161	134	147.5	19.0919	167	144	155.5	16.2635	8	8	9	10	11	High	High	High	High
HGR01_31190	50S ribosomal protein L1	2.57503e+08	2.39061e+08	2.19132e+08	3.21056e+08	96	84	90	8.48528	86	84	85	1.41421	-5	18	20	18	18	High	High	High	High
HGR01_31185	50S ribosomal protein L11	212461691	1.57319e+08	1.88751e+08	2.89016e+08	111	121	116	7.07107	99	94	96.5	3.53553	-19.5	8	8	7	9	High	High	High	High
HGR01_31180	transcription termination/antitermination protein NusG	27241738	1.58488e+07	2.48457e+07	4.36426e+07	440	511	475.5	50.2046	441	394	417.5	33.234	-58	6	6	6	10	High	High	High	High
HGR01_31175	preprotein translocase subunit SecE	ND	834779	ND	ND	ND	1637	1637	ND	ND	ND	ND	ND	only abundandt in one	1	1		1	High	High	ND	High
HGR01_31165	50S ribosomal protein L19	165109584	1.6786e+08	1.38955e+08	160146820	133	114	123.5	13.435	117	153	135	25.4558	11.5	6	6	7	6	High	High	High	High
HGR01_31155	efflux RND transporter permease subunit		ND	ND	ND		ND	ND	ND	ND	ND	ND	ND	only abundandt in one			1		ND	ND	High	ND
HGR01_31150	efflux RND transporter periplasmic adaptor subunit		ND	729182	713129		ND	ND	ND	1683	1877	1780	137.179	only abundandt in one			1	1	ND	ND	High	High
HGR01_31140	RNA-binding protein	5.95209e+07	4.22251e+07	ND	27376398	265	282	273.5	12.0208	ND	513	513	ND	239.5	18	12		5	High	High	ND	High
HGR01_31135	diflavin flavoprotein	2.39668e+07	1.79178e+07	1.93841e+07	4.72545e+07	474	480	477	4.24264	506	376	441	91.9239	-36	10	11	12	10	High	High	High	High
HGR01_31130	diflavin flavoprotein	27975568	2.21744e+07	1.97714e+07	4.69939e+07	432	427	429.5	3.53553	497	379	438	83.4386	8.5	12	13	9	16	High	High	High	High
HGR01_31120	TrkA family potassium uptake protein		ND	2.0904e+06	ND		ND	ND	ND	1269	ND	1269	ND	only abundandt in one			1		ND	ND	High	ND
HGR01_31115	DUF3124 domain-containing protein		ND	416635	ND		ND	ND	ND	1887	ND	1887	ND	only abundandt in one			1		ND	ND	High	ND
HGR01_31100	NUDIX hydrolase		ND	7421624	ND		ND	ND	ND	792	ND	792	ND	only abundandt in one			1		ND	ND	Medium	ND
HGR01_31095	hypothetical protein	2.40673e+06	ND	ND	2.96286e+06	1271	ND	1271	ND	ND	1306	1306	ND	35	1			1	High	ND	ND	High
HGR01_31090	argininosuccinate lyase	6.19633e+06	1.05344e+07	4.72483e+06	9.35257e+06	884	633	758.5	177.484	955	838	896.5	82.7315	138	5	8	5	6	High	High	High	High
HGR01_31075	nickel pincer cofactor biosynthesis protein LarB	232170	ND	1.39861e+06	ND	2046	ND	2046	ND	1424	ND	1424	ND	-622	1		2		High	ND	High	ND
HGR01_31070	ABC transporter substrate-binding protein	2.54544e+06	1.9201e+06	4.88194e+06	3.68336e+06	1250	1276	1263	18.3848	937	1210	1073.5	193.04	-189.5	3	3	4	6	High	High	High	High
HGR01_31055	2-C-methyl-D-erythritol 2,4-cyclodiphosphate synthase	4.19575e+06	3.36924e+06	2.01883e+06	3.71968e+06	1034	1040	1037	4.24264	1284	1201	1242.5	58.6899	205.5	3	4	2	3	High	High	High	High
HGR01_31050	tRNA (guanosine(37)-N1)-methyltransferase TrmD	619043	495948	413949	469711	1878	1838	1858	28.2843	1889	1978	1933.5	62.9325	75.5	1	1	1	2	High	High	High	High
HGR01_31040	cyanophycinase	4.77968e+06	5.52905e+06	623871	ND	985	853	919	93.3381	1754	ND	1754	ND	835	4	3	1		High	High	High	ND
HGR01_31035	cyanophycin synthetase	1.02595e+07	9.32741e+06	4.81501e+06	4.68469e+06	734	674	704	42.4264	947	1108	1027.5	113.844	323.5	9	9	5	6	High	High	High	High
HGR01_31030	twin-arginine translocase TatA/TatE family subunit	2961337	2.82713e+06	2706059	2.99828e+06	1186	1115	1150.5	50.2046	1161	1302	1231.5	99.7021	81	1	1	1	1	High	High	High	High
HGR01_31020	serine/threonine protein kinase	ND	ND	1357804	1.69198e+06	ND	ND	ND	ND	1440	1517	1478.5	54.4472	only abundandt in one	1		2	2	High	ND	High	High
HGR01_31015	precorrin-6Y C5,15-methyltransferase subunit CbiT	3.10357e+06	2.46627e+06	295500	3.72712e+06	1167	1174	1170.5	4.94975	1947	1200	1573.5	528.209	403	4	5	1	4	High	High	High	High
HGR01_30990	4-alpha-glucanotransferase	2.63296e+07	1.93391e+07	7.28531e+06	18051663	450	462	456	8.48528	797	628	712.5	119.501	256.5	15	16	7	9	High	High	High	High
HGR01_30980	pentapeptide repeat-containing protein	1.60275e+07	7.97389e+06	7.55145e+06	2.01928e+07	577	721	649	101.823	786	589	687.5	139.3	38.5	6	6	3	4	High	High	High	High
HGR01_30975	urea ABC transporter substrate-binding protein	2.68462e+08	2.8733e+08	1.5007e+08	2.29408e+08	90	70	80	14.1421	112	112	112	0	32	28	32	21	23	High	High	High	High
HGR01_30970	branched-chain amino acid ABC transporter permease	1.04112e+06	894001	634206	ND	1660	1605	1632.5	38.8909	1746	ND	1746	ND	113.5	1	1	1		High	High	High	ND
HGR01_30960	urea ABC transporter ATP-binding protein UrtD	567454	992924	1.18921e+07	ND	1900	1555	1727.5	243.952	642	ND	642	ND	-1085.5	2	1	2		High	Medium	High	ND
HGR01_30955	urea ABC transporter ATP-binding subunit UrtE	2.83675e+06	477180	ND	1.7772e+06	1202	1852	1527	459.619	ND	1497	1497	ND	-30	3	1	1	2	High	High	High	High
HGR01_30945	phosphate/phosphite/phosphonate ABC transporter substrate-binding protein	4.8519e+07	3.3217e+07	8.60465e+07	1.00898e+08	303	331	317	19.799	178	216	197	26.8701	-120	8	12	15	11	High	High	High	High
HGR01_30920	hypothetical protein		1671776	1.20853e+06	1.82612e+06		1350	1350	ND	1486	1487	1486.5	0.707107	136.5		2	1	1	ND	High	High	High
HGR01_30900	DNA starvation/stationary phase protection protein		497277	420888	5.18769e+06		1837	1837	ND	1884	1066	1475	578.413	-362		1	1	3	ND	High	High	High
HGR01_30895	carbamoyl-phosphate synthase large subunit	9.87027e+07	5.24091e+07	8.53596e+07	1.39676e+08	192	245	218.5	37.4767	180	166	173	9.89949	-45.5	35	29	33	37	High	High	High	High
HGR01_30890	RNA polymerase sigma factor, RpoD/SigA family	1.30001e+06	2.71063e+06	2.02371e+06	487082	1557	1136	1346.5	297.692	1282	1972	1627	487.904	280.5	3	5	4	1	High	High	High	High
HGR01_30885	DUF760 domain-containing protein	724766	545492	292505	653121	1836	1808	1822	19.799	1949	1913	1931	25.4558	109	1	1	1	1	High	High	High	High
HGR01_30875	CBS domain-containing protein	6.49162e+07	5.4413e+07	3.58609e+07	6.59021e+07	253	236	244.5	12.0208	330	293	311.5	26.163	67	11	8	9	8	High	High	High	High
HGR01_30870	HEAT repeat domain-containing protein	46530857	2.69609e+07	2.7969e+07	2.10869e+07	309	376	342.5	47.3762	406	578	492	121.622	149.5	11	10	11	6	High	High	High	High
HGR01_30855	cofactor assembly of complex C subunit B	2.26666e+06	3.75586e+06	2.22416e+06	1.74213e+06	1304	1000	1152	214.96	1245	1504	1374.5	183.141	222.5	2	3	2	4	High	High	High	High
HGR01_30850	response regulator transcription factor	190105569	1.17926e+08	1.011e+08	1.80069e+08	116	136	126	14.1421	161	136	148.5	17.6777	22.5	27	19	22	22	High	High	High	High
HGR01_30840	Uma2 family endonuclease	ND	ND	244700	2.63022e+06	ND	ND	ND	ND	1969	1358	1663.5	432.042	only abundandt in one	2		3	3	High	ND	High	High
HGR01_30815	hypothetical protein		ND	234696	108812		ND	ND	ND	1973	2053	2013	56.5685	only abundandt in one			1	1	ND	ND	High	High
HGR01_30810	peptidoglycan-binding protein	9.89433e+07	3.4726e+08	71975025	112707896	191	59	125	93.3381	212	200	206	8.48528	81	7	9	5	5	High	High	High	High
HGR01_30805	hypothetical protein	1.45716e+06	1.74768e+06	3.1323e+06	1.53795e+06	1492	1331	1411.5	113.844	1101	1556	1328.5	321.734	-83	3	3	3	3	High	High	High	High
HGR01_30800	ribosome maturation factor RimP	464952	ND	833299	1.22942e+06	1962	ND	1962	ND	1628	1652	1640	16.9706	-322	2		1	1	High	ND	High	Medium
HGR01_30795	transcription termination factor NusA	4.31844e+07	5.24071e+07	5.05917e+07	4.81206e+07	319	246	282.5	51.6188	264	372	318	76.3675	35.5	11	10	11	11	High	High	High	High
HGR01_30785	translation initiation factor IF-2	1.31279e+08	6.1495e+07	5.2421e+07	1.30105e+08	158	219	188.5	43.1335	256	175	215.5	57.2756	27	27	27	21	24	High	High	High	High
HGR01_30780	low-complexity tail membrane protein		ND	654519	ND		ND	ND	ND	1735	ND	1735	ND	only abundandt in one			1		ND	ND	High	ND
HGR01_30775	hypothetical protein		ND	ND	2690577		ND	ND	ND	ND	1346	1346	ND	only abundandt in one				1	ND	ND	ND	High
HGR01_30770	alpha/beta hydrolase		ND	ND	ND		ND	ND	ND	ND	ND	ND	ND	only abundandt in one				1	ND	ND	ND	High
HGR01_30765	DUF1565 domain-containing protein	96378591	7.99857e+07	137017400	1.82054e+08	194	180	187	9.89949	121	135	128	9.89949	-59	15	15	12	18	High	High	High	High
HGR01_30730	S-layer homology domain-containing protein	1.99307e+06	2.39743e+06	908611	2.53012e+06	1354	1187	1270.5	118.087	1603	1375	1489	161.22	218.5	4	4	1	5	High	High	High	High
HGR01_30680	hypothetical protein	2.12041e+06	580178	1.81151e+06	3.07384e+06	1334	1785	1559.5	318.905	1323	1292	1307.5	21.9203	-252	3	2	2	3	High	High	High	High
HGR01_30635	30S ribosomal protein S4	256281184	2.14139e+08	109264354	2.34113e+08	97	97	97	0	149	107	128	29.6985	31	9	14	11	13	High	High	High	High
HGR01_30625	heterocyst differentiation master regulator HetR	1.6192e+06	ND	ND	ND	1442	ND	1442	ND	ND	ND	ND	ND	only abundandt in one	1				High	ND	ND	ND
HGR01_30620	EamA family transporter	613336	ND	ND	ND	1887	ND	1887	ND	ND	ND	ND	ND	only abundandt in one	1				High	ND	ND	ND
HGR01_30610	alcohol dehydrogenase catalytic domain-containing protein		ND	ND	929923		ND	ND	ND	ND	1774	1774	ND	only abundandt in one				1	ND	ND	ND	High
HGR01_30605	GNAT family N-acetyltransferase	997287	3.99761e+06	2.42179e+06	2.71339e+06	1689	974	1331.5	505.581	1206	1342	1274	96.1665	-57.5	1	5	2	2	High	High	High	High
HGR01_30595	FAD-dependent oxidoreductase	336773	ND	ND	ND	2018	ND	2018	ND	ND	ND	ND	ND	only abundandt in one	1				High	ND	ND	ND
HGR01_30580	helix-turn-helix transcriptional regulator	2.46253e+06	ND	ND	ND	1262	ND	1262	ND	ND	ND	ND	ND	only abundandt in one	1				High	ND	ND	ND
HGR01_30575	tetratricopeptide repeat protein	359453	ND	671006	1.1716e+06	2010	ND	2010	ND	1726	1669	1697.5	40.3051	-312.5	1		1	3	High	ND	High	High
HGR01_30570	NACHT domain-containing protein	355100	ND	740393	914436	2011	ND	2011	ND	1680	1781	1730.5	71.4178	-280.5	1		5	6	High	ND	High	High
HGR01_30540	DUF561 domain-containing protein	4.2887e+07	2.45991e+07	1.2957e+07	4.98653e+07	321	395	358	52.3259	620	361	490.5	183.141	132.5	10	6	7	9	High	High	High	High
HGR01_30520	Ycf66 family protein	61641766	5.47811e+07	52717931	47205477	261	235	248	18.3848	254	377	315.5	86.9741	67.5	2	3	3	2	High	High	High	High
HGR01_30515	NADP-dependent phosphogluconate dehydrogenase	3.43123e+08	2.38495e+08	2.94447e+08	3.571e+08	69	87	78	12.7279	63	76	69.5	9.19239	-8.5	32	27	30	31	High	High	High	High
HGR01_30510	tRNA (N6-isopentenyl adenosine(37)-C2)-methylthiotransferase MiaB		ND	ND	ND		ND	ND	ND	ND	ND	ND	ND	only abundandt in one				1	ND	ND	ND	High
HGR01_30505	ABC transporter ATP-binding protein	1.52274e+06	ND	1.43072e+06	1.54352e+06	1472	ND	1472	ND	1416	1554	1485	97.5807	13	2	2	2	3	High	High	High	High
HGR01_30495	UDP-glucose 4-epimerase GalE	2.64545e+07	2.29961e+07	3.24222e+07	4.57856e+07	448	415	431.5	23.3345	360	388	374	19.799	-57.5	11	9	8	13	High	High	High	High
HGR01_30490	hypothetical protein		ND	ND	1.70386e+06		ND	ND	ND	ND	1513	1513	ND	only abundandt in one			2	1	ND	ND	High	High
HGR01_30470	SDR family oxidoreductase	9.96224e+06	9.82195e+06	4.31227e+07	5.1098e+07	740	655	697.5	60.1041	297	355	326	41.0122	-371.5	4	6	8	7	High	High	High	High
HGR01_30425	YebC/PmpR family DNA-binding transcriptional regulator		ND	489964	ND		ND	ND	ND	1846	ND	1846	ND	only abundandt in one			1		ND	ND	High	ND
HGR01_30400	transglycosylase SLT domain-containing protein	2.23375e+06	1.39617e+06	3.06856e+06	8.49876e+06	1313	1424	1368.5	78.4889	1113	885	999	161.22	-369.5	3	5	4	8	High	High	High	High
HGR01_30375	insulinase family protein	704943	ND	ND	1.46862e+06	1846	ND	1846	ND	ND	1577	1577	ND	-269	1			2	High	ND	ND	High
HGR01_30345	chromosome segregation ATPase	214194	ND	2.22275e+06	7.55653e+06	2051	ND	2051	ND	1246	924	1085	227.688	-966	4	1	6	3	High	High	High	High
HGR01_30340	Hsp33 family molecular chaperone HslO	771556	ND	760207	1.60339e+06	1807	ND	1807	ND	1666	1541	1603.5	88.3883	-203.5	1		1	1	High	ND	High	High
HGR01_30335	hypothetical protein		ND	2.60334e+06	ND		ND	ND	ND	1176	ND	1176	ND	only abundandt in one			1		ND	ND	High	ND
HGR01_30320	universal stress protein	1.78278e+07	1.19585e+07	7.55405e+06	1.60426e+07	552	598	575	32.5269	785	663	724	86.267	149	5	3	2	4	High	High	High	High
HGR01_30315	histidinol dehydrogenase	ND	ND	1.11919e+06	2.28334e+06	ND	ND	ND	ND	1523	1410	1466.5	79.9031	only abundandt in one	1	1	1	3	High	High	High	High
HGR01_30310	30S ribosomal protein S20	15130105	48561387	4.59375e+07	3.77421e+07	600	260	430	240.416	282	423	352.5	99.7021	-77.5	1	3	4	3	High	High	High	High
HGR01_30305	TatD family hydrolase		4.34189e+06	1.68791e+06	ND		949	949	ND	1350	ND	1350	ND	401		3	1		ND	High	High	ND
HGR01_30300	DNA-directed RNA polymerase subunit beta	2.70504e+08	6.29867e+08	2.24132e+08	3.17354e+08	89	30	59.5	41.7193	82	85	83.5	2.12132	24	38	44	45	44	High	High	High	High
HGR01_30295	DNA-directed RNA polymerase subunit gamma	6.16532e+07	6.65683e+07	4.43571e+07	9.10968e+07	260	203	231.5	40.3051	292	237	264.5	38.8909	33	13	11	8	13	High	High	High	High
HGR01_30290	DNA-directed RNA polymerase subunit beta''	4.5993e+08	3.82719e+08	4.21332e+08	5.33559e+08	52	54	53	1.41421	40	54	47	9.89949	-6	62	62	57	56	High	High	High	High
HGR01_30285	hypothetical protein		ND	ND	ND		ND	ND	ND	ND	ND	ND	ND	only abundandt in one		1			ND	High	ND	ND
HGR01_30280	GIY-YIG nuclease family protein	729027	ND	303779	961787	1834	ND	1834	ND	1944	1751	1847.5	136.472	13.5	3		1	3	High	ND	High	High
HGR01_30275	S-layer homology domain-containing protein	ND	ND	ND	ND	ND	ND	ND	ND	ND	ND	ND	ND	only abundandt in one	1	1			High	High	ND	ND
HGR01_30270	CAAD domain-containing protein	3.69148e+08	3.43584e+08	3.36111e+08	4.36841e+08	66	60	63	4.24264	58	60	59	1.41421	-4	12	12	12	9	High	High	High	High
HGR01_30250	family 10 glycosylhydrolase	593723	565946	369386	ND	1890	1796	1843	66.468	1911	ND	1911	ND	68	1	2	1		High	High	High	ND
HGR01_30245	DUF2358 domain-containing protein		ND	ND	ND		ND	ND	ND	ND	ND	ND	ND	only abundandt in one				1	ND	ND	ND	High
HGR01_30235	excinuclease ABC subunit UvrA	323094	ND	3.03413e+06	2.76745e+06	2027	ND	2027	ND	1117	1331	1224	151.321	-803	1	1	5	6	High	High	High	High
HGR01_30225	Uma2 family endonuclease		26074364	46560168	701667		383	383	ND	277	1887	1082	1138.44	699		1	2	2	ND	High	High	High
HGR01_30215	amidophosphoribosyltransferase	2705366	2.07967e+06	477659	987495	1220	1240	1230	14.1421	1859	1742	1800.5	82.7315	570.5	1	1	1	1	High	High	High	Medium
HGR01_30205	phosphoribosylformylglycinamidine synthase subunit PurL	2.1291e+07	1.0966e+07	8.24126e+06	1.9149e+07	505	624	564.5	84.1457	755	609	682	103.238	117.5	10	9	6	11	High	High	High	High
HGR01_30175	hypothetical protein	3.66035e+06	3.63774e+06	5.41681e+06	2.13634e+07	1091	1016	1053.5	53.033	896	575	735.5	226.981	-318	2	2	2	7	High	High	High	High
HGR01_30165	allophycocyanin alpha-B chain	4.43593e+08	3.5788e+08	1.98613e+08	2.80153e+08	55	57	56	1.41421	93	96	94.5	2.12132	38.5	24	16	14	17	High	High	High	High
HGR01_30150	hypothetical protein	ND	545595	560922	612293	ND	1807	1807	ND	1795	1927	1861	93.3381	54	2	1	2	1	High	High	High	High
HGR01_30140	asparagine--tRNA ligase	1.25234e+07	9.32779e+06	1.99615e+07	4.99763e+07	661	673	667	8.48528	494	360	427	94.7523	-240	9	7	15	11	High	High	High	High
HGR01_30125	DUF3727 domain-containing protein	1.81849e+07	1.49824e+07	4.22682e+07	5.87198e+07	546	526	536	14.1421	302	324	313	15.5563	-223	4	3	7	7	High	High	High	High
HGR01_30105	universal stress protein	3.74731e+07	2.67407e+07	4.57168e+07	5.61747e+07	351	378	364.5	19.0919	284	334	309	35.3553	-55.5	5	5	6	5	High	High	High	High
HGR01_30100	phosphoglycerate kinase	1.11535e+09	1.02997e+09	1.04604e+09	1.27132e+09	21	20	20.5	0.707107	14	18	16	2.82843	-4.5	49	49	54	51	High	High	High	High
HGR01_30080	MFS transporter		ND	364276	723530		ND	ND	ND	1915	1870	1892.5	31.8198	only abundandt in one			3	4	ND	ND	High	High
HGR01_30075	histidine kinase	449721	ND	8.81207e+06	2.06364e+07	1973	ND	1973	ND	734	582	658	107.48	-1315	1		6	8	High	ND	High	High
HGR01_30070	BON domain-containing protein	2.43955e+06	2.53512e+06	2.15092e+07	3.13967e+07	1267	1159	1213	76.3675	475	474	474.5	0.707107	-738.5	2	3	4	6	High	High	High	High
HGR01_30065	CAAD domain-containing protein	1.98731e+07	2.13949e+07	1.94562e+07	2.50888e+07	523	438	480.5	60.1041	504	530	517	18.3848	36.5	4	4	3	3	High	High	High	High
HGR01_30060	hypothetical protein	2.17623e+07	1.8788e+07	35519629	7.79883e+07	501	469	485	22.6274	336	264	300	50.9117	-185	7	5	6	9	High	High	High	High
HGR01_30040	metallophosphoesterase		122996	1.13134e+06	ND		2029	2029	ND	1515	ND	1515	ND	-514		1	2		ND	High	High	ND
HGR01_30035	YegS/Rv2252/BmrU family lipid kinase	2.25515e+06	1.87785e+06	2871169	3.9211e+06	1306	1288	1297	12.7279	1136	1179	1157.5	30.4056	-139.5	1	1	1	1	High	High	High	High
HGR01_30000	lysozyme inhibitor LprI family protein		4.52494e+06	ND	ND		927	927	ND	ND	ND	ND	ND	only abundandt in one		2			ND	High	ND	ND
HGR01_29995	hydroxymethylbilane synthase	8.84289e+07	5.27512e+07	3.38639e+07	6.01534e+07	203	242	222.5	27.5772	345	322	333.5	16.2635	111	18	18	12	15	High	High	High	High
HGR01_29990	glycogen synthase GlgA	8.36017e+07	6.00417e+07	4.92352e+07	7.6896e+07	213	222	217.5	6.36396	271	265	268	4.24264	50.5	15	15	10	14	High	High	High	High
HGR01_29970	UDP-N-acetylglucosamine 2-epimerase (non-hydrolyzing)	1.31434e+06	166288	282462	1.76422e+06	1543	2016	1779.5	334.462	1955	1502	1728.5	320.319	-51	3	1	2	2	High	High	High	High
HGR01_29955	circadian clock KaiB family protein		ND	ND	ND		ND	ND	ND	ND	ND	ND	ND	only abundandt in one		1	1		ND	High	High	ND
HGR01_29920	NAD(P)-dependent alcohol dehydrogenase	2.78746e+06	ND	4.43602e+06	9.03258e+06	1209	ND	1209	ND	983	854	918.5	91.2168	-290.5	4	1	6	7	High	High	High	High
HGR01_29915	hypothetical protein	ND	ND	ND	ND	ND	ND	ND	ND	ND	ND	ND	ND	only abundandt in one	1	1		2	High	High	ND	High
HGR01_29905	ATP-binding protein	724286	547077	722366	ND	1837	1805	1821	22.6274	1689	ND	1689	ND	-132	2	1	1		High	High	High	ND
HGR01_29885	GUN4 domain-containing protein		ND	ND	ND		ND	ND	ND	ND	ND	ND	ND	only abundandt in one				1	ND	ND	ND	Medium
HGR01_29870	redox-regulated ATPase YchF	1.39725e+07	6.74304e+06	2.46098e+07	3.25318e+07	627	780	703.5	108.187	443	464	453.5	14.8492	-250	9	6	12	12	High	High	High	High
HGR01_29860	nitrogenase iron protein	10813195	2.05146e+07	ND	277117	709	448	578.5	184.555	ND	2037	2037	ND	1458.5	18	14		2	High	High	ND	High
HGR01_29845	thioredoxin	1.28243e+07	1.90513e+07	1.02835e+07	1.37943e+07	657	466	561.5	135.057	677	710	693.5	23.3345	132	5	6	6	5	High	High	High	High
HGR01_29810	HAD-IA family hydrolase		ND	630548	ND		ND	ND	ND	1751	ND	1751	ND	only abundandt in one			1		ND	ND	High	ND
HGR01_29805	hypothetical protein	1.93545e+06	ND	6.31016e+06	1.95181e+07	1366	ND	1366	ND	845	602	723.5	171.827	-642.5	2	1	3	8	High	High	High	High
HGR01_29800	orange carotenoid protein		ND	ND	ND		ND	ND	ND	ND	ND	ND	ND	only abundandt in one			1	1	ND	ND	High	High
HGR01_29795	ABC transporter ATP-binding protein		37453664	ND	ND		308	308	ND	ND	ND	ND	ND	only abundandt in one		1			ND	Medium	ND	ND
HGR01_29785	hypothetical protein	7.83316e+06	3.72017e+06	7.8641e+06	8.62701e+06	811	1004	907.5	136.472	772	874	823	72.1249	-84.5	5	2	2	4	High	High	High	High
HGR01_29745	UbiD family decarboxylase	6.69741e+06	5.96827e+06	1.63858e+07	2.83942e+07	862	829	845.5	23.3345	551	499	525	36.7696	-320.5	4	5	7	9	High	High	High	High
HGR01_29715	zinc ABC transporter substrate-binding protein	6.30663e+06	2.50761e+06	8.90839e+06	5639649	877	1168	1022.5	205.768	729	1033	881	214.96	-141.5	5	4	7	5	High	High	High	High
HGR01_29690	dynamin family protein		ND	ND	735047		ND	ND	ND	ND	1864	1864	ND	only abundandt in one			1	1	ND	ND	High	High
HGR01_29595	hypothetical protein	1.06853e+07	5.94613e+06	2.81181e+07	2.16201e+07	715	832	773.5	82.7315	404	569	486.5	116.673	-287	6	6	7	7	High	High	High	High
HGR01_29590	tetratricopeptide repeat protein		ND	ND	ND		ND	ND	ND	ND	ND	ND	ND	only abundandt in one				1	ND	ND	ND	High
HGR01_29550	type II toxin-antitoxin system Phd/YefM family antitoxin		ND	573016	ND		ND	ND	ND	1784	ND	1784	ND	only abundandt in one			1		ND	ND	High	ND
HGR01_29540	DEAD/DEAH box helicase	801936	ND	569210	380232	1785	ND	1785	ND	1789	2004	1896.5	152.028	111.5	4		4	5	High	ND	High	High
HGR01_29535	ATP-dependent helicase	5.35211e+06	6.01514e+06	1.977e+07	2.14678e+07	935	826	880.5	77.0746	498	572	535	52.3259	-345.5	3	5	9	6	High	High	High	High
HGR01_29430	response regulator transcription factor		ND	374823	ND		ND	ND	ND	1907	ND	1907	ND	only abundandt in one			1		ND	ND	High	ND
HGR01_29365	c-type cytochrome	7.1684e+07	6.43746e+07	ND	3667532	239	210	224.5	20.5061	ND	1213	1213	ND	988.5	3	4		2	High	High	ND	High
HGR01_29095	amino acid adenylation domain-containing protein		ND	ND	ND		ND	ND	ND	ND	ND	ND	ND	only abundandt in one		1		1	ND	High	ND	Medium
HGR01_29045	hypothetical protein		ND	ND	ND		ND	ND	ND	ND	ND	ND	ND	only abundandt in one			1		ND	ND	High	ND
HGR01_29040	S8 family serine peptidase		ND	ND	723911		ND	ND	ND	ND	1869	1869	ND	only abundandt in one				1	ND	ND	ND	High
HGR01_28975	hypothetical protein	828704	697990	ND	ND	1774	1708	1741	46.669	ND	ND	ND	ND	only abundandt in one	2	2		1	High	High	ND	High
HGR01_28970	HNH endonuclease	308989	ND	ND	ND	2030	ND	2030	ND	ND	ND	ND	ND	only abundandt in one	1				High	ND	ND	ND
HGR01_28960	hypothetical protein		ND	ND	ND		ND	ND	ND	ND	ND	ND	ND	only abundandt in one				1	ND	ND	ND	High
HGR01_28920	DUF928 domain-containing protein		ND	ND	ND		ND	ND	ND	ND	ND	ND	ND	only abundandt in one			1		ND	ND	High	ND
HGR01_28905	hypothetical protein		ND	ND	390910		ND	ND	ND	ND	2002	2002	ND	only abundandt in one				1	ND	ND	ND	High
HGR01_28795	substrate-binding domain-containing protein		642609	220682	ND		1741	1741	ND	1979	ND	1979	ND	238		1	1		ND	High	High	ND
HGR01_28730	nitrogenase iron-molybdenum cofactor biosynthesis protein NifE		ND	1.01373e+06	ND		ND	ND	ND	1555	ND	1555	ND	only abundandt in one			1		ND	ND	Medium	ND
HGR01_28715	nitrogenase iron-molybdenum cofactor biosynthesis protein NifE		ND	ND	ND		ND	ND	ND	ND	ND	ND	ND	only abundandt in one		1			ND	High	ND	ND
HGR01_28705	helix-turn-helix domain-containing protein	560766	1.13046e+06	2.44681e+06	4.5778e+06	1904	1516	1710	274.357	1202	1118	1160	59.397	-550	2	2	5	6	High	High	High	High
HGR01_28695	DUF4347 domain-containing protein	2.03503e+06	441531	ND	ND	1344	1881	1612.5	379.716	ND	ND	ND	ND	only abundandt in one	5	2			High	High	ND	ND
HGR01_28675	lipoxygenase	1.19433e+07	5.96705e+06	2.43151e+07	23584014	678	830	754	107.48	447	543	495	67.8823	-259	8	8	14	13	High	High	High	High
HGR01_28670	hypothetical protein	ND	ND	ND	1.28865e+06	ND	ND	ND	ND	ND	1626	1626	ND	only abundandt in one	2	1	2	1	High	High	High	High
HGR01_28665	hypothetical protein	3.78129e+06	5.03553e+06	8.30714e+06	1.15614e+07	1076	893	984.5	129.401	751	770	760.5	13.435	-224	8	8	7	8	High	High	High	High
HGR01_28645	carotenoid oxygenase family protein	5.2992e+07	6.26e+07	1.37062e+08	2.77119e+08	294	217	255.5	54.4472	120	97	108.5	16.2635	-147	18	15	21	26	High	High	High	High
HGR01_28640	hypothetical protein	361188	2.74497e+06	6.26382e+06	13880833	2008	1129	1568.5	621.547	848	708	778	98.9949	-790.5	1	3	3	6	High	High	High	High
HGR01_28635	AAA-like domain-containing protein		ND	ND	349901		ND	ND	ND	ND	2015	2015	ND	only abundandt in one			2	1	ND	ND	High	Medium
HGR01_28630	PatA/PatG family cyanobactin maturation protease	2.95693e+07	2.85213e+07	1.96355e+07	4.67565e+07	408	363	385.5	31.8198	499	381	440	83.4386	54.5	13	13	9	16	High	High	High	High
HGR01_28625	SagB family peptide dehydrogenase	1.83496e+07	2.30955e+07	1.58253e+07	3.65902e+07	545	413	479	93.3381	563	430	496.5	94.0452	17.5	6	12	9	10	High	High	High	High
HGR01_28620	TOMM precursor leader peptide-binding protein		ND	1.0782e+07	6.5553e+07		ND	ND	ND	669	296	482.5	263.751	only abundandt in one			8	16	ND	ND	High	High
HGR01_28615	cyanobactin biosynthesis PatC/TenC/TruC family protein	1.25074e+08	1.61096e+08	1.099e+08	1.6523e+08	159	120	139.5	27.5772	148	148	148	0	8.5	9	14	13	10	High	High	High	High
HGR01_28610	cyanobactin biosynthesis system PatB/AcyB/McaB family protein		14545523	ND	6.24072e+06		539	539	ND	ND	993	993	ND	454		3		2	ND	High	ND	High
HGR01_28605	microcyclamide/patellamide family RiPP		ND	339414	ND		ND	ND	ND	1927	ND	1927	ND	only abundandt in one			1		ND	ND	High	ND
HGR01_28600	microcyclamide/patellamide family RiPP	748456	ND	309022	2735790	1820	ND	1820	ND	1939	1339	1639	424.264	-181	1		1	1	High	ND	High	High
HGR01_28595	PatA/PatG family cyanobactin maturation protease	6.45471e+08	4.47852e+08	4.39861e+08	8.45863e+08	39	43	41	2.82843	39	28	33.5	7.77817	-7.5	59	51	29	46	High	High	High	High
HGR01_28585	peptidoglycan-binding protein	5.87668e+07	3.53685e+07	2.32521e+08	2.97112e+08	270	314	292	31.1127	80	90	85	7.07107	-207	10	7	22	27	High	High	High	High
HGR01_28570	hypothetical protein	1.06209e+08	6.17724e+07	7.61316e+07	1.37257e+08	179	218	198.5	27.5772	205	171	188	24.0416	-10.5	14	10	11	13	High	High	High	High
HGR01_28565	RNA-binding protein	6.56411e+07	5.02276e+07	3.39626e+07	87313864	251	251	251	0	344	246	295	69.2965	44	4	5	5	7	High	High	High	High
HGR01_28550	caspase family protein	1.12166e+07	1.3017e+07	3.59891e+07	4.95897e+07	700	569	634.5	92.631	329	362	345.5	23.3345	-289	4	8	10	11	High	High	High	High
HGR01_28215	non-ribosomal peptide synthetase		ND	ND	ND		ND	ND	ND	ND	ND	ND	ND	only abundandt in one			1		ND	ND	Medium	ND
HGR01_28095	UDP-N-acetylmuramoyl-L-alanine--D-glutamate ligase	1.19129e+06	755927	ND	997572	1597	1682	1639.5	60.1041	ND	1738	1738	ND	98.5	1	1	1	1	High	High	High	High
HGR01_28090	glycine--tRNA ligase subunit beta	4.76803e+07	3.97466e+07	6.93084e+07	1.00172e+08	307	295	301	8.48528	217	219	218	1.41421	-83	21	22	26	30	High	High	High	High
HGR01_28050	protein phosphatase 2C domain-containing protein		582937	ND	ND		1783	1783	ND	ND	ND	ND	ND	only abundandt in one		2	1		ND	High	High	ND
HGR01_28040	EF-hand domain-containing protein	1.9118e+07	2.28507e+07	2.06322e+07	3.83168e+07	536	416	476	84.8528	488	421	454.5	47.3762	-21.5	12	11	12	12	High	High	High	High
HGR01_28030	amidase	2.76297e+06	1.40468e+06	1.91185e+06	2.8833e+06	1214	1420	1317	145.664	1301	1320	1310.5	13.435	-6.5	4	3	2	5	High	High	High	High
HGR01_28015	cysteine desulfurase-like protein	5.09672e+06	1.84579e+06	2.37901e+06	2.67021e+07	957	1297	1127	240.416	1213	519	866	490.732	-261	7	2	1	5	High	High	Medium	High
HGR01_28000	alpha/beta hydrolase	3.27524e+07	2.17064e+07	1.82053e+07	2.3147e+07	387	433	410	32.5269	517	548	532.5	21.9203	122.5	11	12	7	8	High	High	High	High
HGR01_27985	exodeoxyribonuclease III	922571	307128	ND	ND	1723	1969	1846	173.948	ND	ND	ND	ND	only abundandt in one	1	2	1		High	High	High	ND
HGR01_27970	alcohol dehydrogenase catalytic domain-containing protein	751186	690320	757372	885928	1818	1715	1766.5	72.832	1668	1791	1729.5	86.9741	-37	1	1	1	1	High	High	High	High
HGR01_27960	Dethiobiotin synthetase	2.73356e+06	1.74331e+06	3.53707e+06	6.19753e+06	1218	1332	1275	80.6102	1071	997	1034	52.3259	-241	1	2	5	3	High	High	High	High
HGR01_27945	nuclear transport factor 2 family protein		ND	389374	ND		ND	ND	ND	1897	ND	1897	ND	only abundandt in one			1		ND	ND	High	ND
HGR01_27935	ankyrin repeat domain-containing protein	2210836	1.02676e+06	4.91845e+06	3.96098e+06	1317	1546	1431.5	161.927	935	1175	1055	169.706	-376.5	2	1	3	3	High	High	High	High
HGR01_27905	phosphate ABC transporter substrate-binding protein PstS		ND	1.09174e+07	6.81696e+06		ND	ND	ND	667	963	815	209.304	only abundandt in one			9	5	ND	ND	High	High
HGR01_27890	hypothetical protein	1.96685e+07	2.20956e+07	2764039	6.03991e+06	527	428	477.5	70.0036	1155	1006	1080.5	105.359	603	3	3	2	2	High	High	High	High
HGR01_27885	transglycosylase domain-containing protein	2.89869e+06	6.6405e+06	9479031	1.18089e+07	1195	789	992	287.085	706	761	733.5	38.8909	-258.5	2	4	4	5	High	High	High	High
HGR01_27880	DUF4335 domain-containing protein	4.72329e+06	6.20207e+06	9.61834e+06	1.28799e+07	988	813	900.5	123.744	700	729	714.5	20.5061	-186	4	8	9	6	High	High	High	High
HGR01_27875	DUF3038 domain-containing protein		ND	582759	592380		ND	ND	ND	1781	1940	1860.5	112.43	only abundandt in one			1	1	ND	ND	Medium	Medium
HGR01_27870	adenine phosphoribosyltransferase	4.45855e+06	1.30098e+06	5.69191e+06	7.68367e+06	1013	1463	1238	318.198	886	916	901	21.2132	-337	4	2	4	4	High	High	High	High
HGR01_27865	ABC transporter permease	555614	ND	1.19324e+06	1236487	1907	ND	1907	ND	1498	1644	1571	103.238	-336	1		1	1	High	ND	High	High
HGR01_27860	hypothetical protein	765097	ND	ND	ND	1811	ND	1811	ND	ND	ND	ND	ND	only abundandt in one	1				High	ND	ND	ND
HGR01_27855	dihydroxy-acid dehydratase	1.42912e+07	1.28242e+07	8.12986e+06	1.00829e+07	620	573	596.5	33.234	759	810	784.5	36.0624	188	12	9	7	11	High	High	High	High
HGR01_27845	hypothetical protein		227583	ND	ND		2003	2003	ND	ND	ND	ND	ND	only abundandt in one		1			ND	High	ND	ND
HGR01_27840	inositol monophosphatase family protein	8.10519e+06	5.4819e+06	1.09784e+07	11685540	804	855	829.5	36.0624	663	767	715	73.5391	-114.5	4	5	6	5	High	High	High	High
HGR01_27780	NAD(+) kinase	ND	ND	ND	ND	ND	ND	ND	ND	ND	ND	ND	ND	only abundandt in one	1		1		High	ND	High	ND
HGR01_27775	NADH-quinone oxidoreductase subunit NuoK	8.01655e+06	7.75781e+06	7093567	7750037	805	730	767.5	53.033	807	913	860	74.9533	92.5	1	1	1	1	High	High	High	High
HGR01_27770	NADH-quinone oxidoreductase subunit J	1.48843e+07	1.76802e+07	9197270	ND	606	482	544	87.6812	715	ND	715	ND	171	5	4	2	1	High	High	High	High
HGR01_27765	NAD(P)H-quinone oxidoreductase subunit I	1.01329e+08	1.02974e+08	8.10544e+07	1.00151e+08	186	150	168	25.4558	193	220	206.5	19.0919	38.5	5	9	7	6	High	High	High	High
HGR01_27760	NADH-quinone oxidoreductase subunit NuoH	5.18433e+07	4.11115e+07	3.13457e+07	3.91665e+07	299	286	292.5	9.19239	372	414	393	29.6985	100.5	12	13	13	12	High	High	High	High
HGR01_27745	citrate synthase	7.44996e+06	6.87785e+06	3.2858e+06	6.53549e+06	827	773	800	38.1838	1089	979	1034	77.7817	234	4	5	3	5	High	High	High	High
HGR01_27740	phosphohistidine phosphatase SixA	2.46198e+06	ND	3.0755e+06	3154391	1263	ND	1263	ND	1111	1275	1193	115.966	-70	1		2	1	High	ND	High	High
HGR01_27735	bifunctional oligoribonuclease/PAP phosphatase NrnA		460891	ND	ND		1867	1867	ND	ND	ND	ND	ND	only abundandt in one		1			ND	High	ND	ND
HGR01_27715	response regulator	514042	ND	1.75946e+06	3.02183e+06	1935	ND	1935	ND	1334	1297	1315.5	26.163	-619.5	1	1	2	3	High	High	High	High
HGR01_27700	GAF domain-containing protein	3.39092e+06	1.55544e+06	1.5508e+07	4.82981e+07	1121	1389	1255	189.505	567	369	468	140.007	-787	10	6	17	21	High	High	High	High
HGR01_27695	response regulator	ND	391372	1.84697e+06	1.02025e+06	ND	1924	1924	ND	1315	1723	1519	288.5	-405	3	1	3	1	High	High	High	High
HGR01_27690	TOBE domain-containing protein	ND	434384	ND	ND	ND	1888	1888	ND	ND	ND	ND	ND	only abundandt in one	1	1	1		High	High	High	ND
HGR01_27680	DUF427 domain-containing protein	3.78774e+06	5.06362e+06	708537	2.68912e+06	1075	891	983	130.108	1698	1347	1522.5	248.194	539.5	4	3	2	2	High	High	High	High
HGR01_27675	DUF4090 family protein	7.73926e+07	7.5139e+07	6.16557e+07	1.23069e+08	224	189	206.5	24.7487	233	184	208.5	34.6482	2	7	18	9	13	High	High	High	High
HGR01_27650	HBL/NHE enterotoxin family protein	6.48561e+06	4.05789e+06	4.04081e+06	6.85658e+06	867	966	916.5	70.0036	1024	959	991.5	45.9619	75	5	5	5	5	High	High	High	High
HGR01_27635	phosphoenolpyruvate carboxylase	1.71674e+07	3.84621e+06	2.8517e+06	5.08752e+06	562	993	777.5	304.763	1141	1076	1108.5	45.9619	331	11	2	3	4	High	High	High	High
HGR01_27630	hypothetical protein	12983576	4.45941e+06	8.81423e+06	1.19444e+07	652	935	793.5	200.111	733	754	743.5	14.8492	-50	2	1	2	3	High	High	High	High
HGR01_27615	photosystem II q(b) protein	3.92451e+08	2.95739e+08	1.1193e+08	1.99105e+08	61	68	64.5	4.94975	144	128	136	11.3137	71.5	16	17	14	11	High	High	High	High
HGR01_27600	peptidase domain-containing ABC transporter	714132	705330	1.15052e+06	1.0596e+06	1841	1703	1772	97.5807	1509	1708	1608.5	140.714	-163.5	2	2	2	3	High	High	High	High
HGR01_27595	HlyD family efflux transporter periplasmic adaptor subunit		ND	2.71594e+06	1.04361e+06		ND	ND	ND	1157	1714	1435.5	393.858	only abundandt in one			2	1	ND	ND	High	High
HGR01_27585	DUF1822 family protein	1.08147e+06	958867	ND	ND	1643	1573	1608	49.4975	ND	ND	ND	ND	only abundandt in one	1	1			High	High	ND	ND
HGR01_27580	CHASE2 domain-containing protein		ND	ND	775440		ND	ND	ND	ND	1843	1843	ND	only abundandt in one				1	ND	ND	ND	High
HGR01_27555	CHAT domain-containing protein	ND	ND	ND	ND	ND	ND	ND	ND	ND	ND	ND	ND	only abundandt in one	1	1			High	High	ND	ND
HGR01_27540	response regulator transcription factor	ND	ND	ND	757895	ND	ND	ND	ND	ND	1848	1848	ND	only abundandt in one	2			1	High	ND	ND	High
HGR01_27535	NAD-dependent DNA ligase LigA	1.20432e+06	ND	2.61066e+06	5.23061e+06	1593	ND	1593	ND	1175	1064	1119.5	78.4889	-473.5	4	1	5	8	High	High	High	High
HGR01_27510	OstA family protein	4.82289e+06	5.16455e+06	7555113	5.61286e+06	980	877	928.5	72.832	784	1038	911	179.605	-17.5	4	3	4	3	High	High	High	High
HGR01_27500	LptF/LptG family permease		ND	ND	ND		ND	ND	ND	ND	ND	ND	ND	only abundandt in one			1		ND	ND	High	ND
HGR01_27480	methylated-DNA--[protein]-cysteine S-methyltransferase		ND	3866625	8339829		ND	ND	ND	1044	893	968.5	106.773	only abundandt in one			1	1	ND	ND	High	Medium
HGR01_27470	prohibitin family protein	3.6329e+06	2.09742e+06	3.33341e+06	5.61161e+06	1096	1236	1166	98.9949	1083	1039	1061	31.1127	-105	4	2	4	4	High	High	High	High
HGR01_27465	deoxyribonuclease V	2.27576e+06	2.43358e+06	2.45682e+06	2.37157e+06	1298	1177	1237.5	85.5599	1200	1401	1300.5	142.128	63	3	4	3	1	High	High	High	High
HGR01_27455	FHA domain-containing protein	513779	797919	ND	ND	1937	1657	1797	197.99	ND	ND	ND	ND	only abundandt in one	1	1			High	High	ND	ND
HGR01_27450	FHA domain-containing protein	663939	ND	2.82749e+06	2.81236e+06	1861	ND	1861	ND	1145	1327	1236	128.693	-625	1		2	2	High	ND	High	High
HGR01_27435	AarF/ABC1/UbiB kinase family protein	535160	516689	3.05616e+06	6.23118e+06	1920	1826	1873	66.468	1116	996	1056	84.8528	-817	1	2	5	6	High	High	High	High
HGR01_27430	hypothetical protein	ND	596688	ND	ND	ND	1773	1773	ND	ND	ND	ND	ND	only abundandt in one	1	1			Medium	Medium	ND	ND
HGR01_27375	hydroxyacylglutathione hydrolase		ND	1.66152e+06	701848		ND	ND	ND	1357	1884	1620.5	372.645	only abundandt in one			2	1	ND	ND	High	High
HGR01_27365	50S ribosomal protein L9	2.24495e+08	190327204	1.52241e+08	2.16516e+08	107	105	106	1.41421	111	116	113.5	3.53553	7.5	14	12	12	10	High	High	High	High
HGR01_27360	replicative DNA helicase	360601	ND	ND	8158986	2009	ND	2009	ND	ND	896	896	ND	-1113	2		1	3	High	ND	High	High
HGR01_27355	FKBP-type peptidyl-prolyl cis-trans isomerase	190992045	132530934	8.12246e+07	139720743	115	133	124	12.7279	192	165	178.5	19.0919	54.5	6	7	5	6	High	High	High	High
HGR01_27350	phasin family protein	5.72739e+06	2.78099e+06	6.68433e+06	9.02681e+06	915	1124	1019.5	147.785	824	855	839.5	21.9203	-180	2	1	2	2	High	High	High	High
HGR01_27345	TIGR03792 family protein		ND	ND	ND		ND	ND	ND	ND	ND	ND	ND	only abundandt in one				1	ND	ND	ND	High
HGR01_27310	bifunctional ornithine acetyltransferase/N-acetylglutamate synthase	3.28917e+07	1.54619e+07	4.02099e+07	5.68156e+07	385	516	450.5	92.631	311	331	321	14.1421	-129.5	8	6	10	9	High	High	High	High
HGR01_27290	amino acid ABC transporter substrate-binding protein		1.19746e+06	ND	746436		1490	1490	ND	ND	1854	1854	ND	364		1	1	1	ND	High	High	High
HGR01_27270	glutamate 5-kinase	787441	ND	ND	2.09169e+06	1790	ND	1790	ND	ND	1439	1439	ND	-351	3		1	2	High	ND	Medium	High
HGR01_27265	YqeG family HAD IIIA-type phosphatase	1.5575e+06	ND	726327	ND	1460	ND	1460	ND	1686	ND	1686	ND	226	3		1		High	ND	High	ND
HGR01_27260	response regulator transcription factor	2.34666e+08	1.76048e+08	1.17479e+08	1.37988e+08	102	109	105.5	4.94975	138	169	153.5	21.9203	48	16	16	12	12	High	High	High	High
HGR01_27250	co-chaperone GroES	359228896	309939340	409692384	562381328	67	65	66	1.41421	44	49	46.5	3.53553	-19.5	4	6	7	8	High	High	High	High
HGR01_27245	chaperonin GroEL	8.0373e+08	4.95275e+08	9.40204e+08	1.52557e+09	29	40	34.5	7.77817	18	12	15	4.24264	-19.5	89	70	129	139	High	High	High	High
HGR01_27240	Rpn family recombination-promoting nuclease/putative transposase	1.44148e+06	ND	ND	2.37157e+06	1498	ND	1498	ND	ND	1402	1402	ND	-96	1			1	High	ND	ND	High
HGR01_27220	urease subunit gamma		ND	ND	ND		ND	ND	ND	ND	ND	ND	ND	only abundandt in one			1		ND	ND	High	ND
HGR01_27215	urease subunit beta	3.10957e+06	4.70296e+06	2.17603e+06	5.62326e+06	1166	917	1041.5	176.07	1258	1036	1147	156.978	105.5	2	3	3	3	High	High	High	High
HGR01_27205	urease subunit alpha	5.153e+06	2.13007e+06	4.99161e+06	6.08342e+06	950	1231	1090.5	198.697	929	1000	964.5	50.2046	-126	5	2	4	2	High	High	High	High
HGR01_27200	transposase	895530	511525	921351	2.18452e+06	1732	1829	1780.5	68.5894	1594	1429	1511.5	116.673	-269	2	2	2	2	High	High	High	High
HGR01_27190	hypothetical protein		ND	604177	ND		ND	ND	ND	1767	ND	1767	ND	only abundandt in one			1		ND	ND	High	ND
HGR01_27175	hybrid sensor histidine kinase/response regulator	ND	ND	684522	701689	ND	ND	ND	ND	1713	1886	1799.5	122.329	only abundandt in one	1		1	1	High	ND	High	High
HGR01_27170	aldehyde dehydrogenase		241077	570040	ND		1997	1997	ND	1788	ND	1788	ND	-209		1	1		ND	High	High	ND
HGR01_27165	sulfite oxidase-like oxidoreductase	ND	ND	ND	741868	ND	ND	ND	ND	ND	1860	1860	ND	only abundandt in one	1	2		2	High	High	ND	High
HGR01_27160	50S ribosomal protein L32	7442832	ND	10315011	ND	828	ND	828	ND	676	ND	676	ND	-152	1		1		High	ND	High	ND
HGR01_27120	ribonuclease J	3.41947e+06	1.77087e+06	2.14917e+06	2.62459e+06	1115	1319	1217	144.25	1263	1361	1312	69.2965	95	4	2	1	3	High	High	High	High
HGR01_27115	4-hydroxy-tetrahydrodipicolinate synthase	1.51595e+07	8.8415e+06	5.71419e+06	9.04692e+06	599	693	646	66.468	884	853	868.5	21.9203	222.5	5	3	3	2	High	High	High	High
HGR01_27110	aspartate-semialdehyde dehydrogenase	3.09876e+07	1.81281e+07	6.24618e+06	5438004	396	477	436.5	57.2756	849	1049	949	141.421	512.5	9	10	5	4	High	High	High	High
HGR01_27105	trigger factor	2.85916e+08	1.98692e+08	2.18605e+08	3.31106e+08	85	100	92.5	10.6066	87	81	84	4.24264	-8.5	25	24	23	23	High	High	High	High
HGR01_27100	ATP-dependent Clp endopeptidase proteolytic subunit ClpP	1.38537e+08	102374016	7.43816e+07	1.1723e+08	150	152	151	1.41421	208	192	200	11.3137	49	8	10	6	9	High	High	High	High
HGR01_27095	ATP-dependent protease ATP-binding subunit ClpX	11598778	6.1446e+06	7.35139e+06	6.05372e+06	683	817	750	94.7523	794	1004	899	148.492	149	8	8	4	2	High	High	High	High
HGR01_27090	alpha/beta hydrolase	7.61808e+06	6.97491e+06	5.11997e+06	3.34906e+06	821	769	795	36.7696	914	1248	1081	236.174	286	5	4	3	2	High	High	High	High
HGR01_27085	DUF4058 family protein		ND	86905.9	ND		ND	ND	ND	2006	ND	2006	ND	only abundandt in one			1	1	ND	ND	High	High
HGR01_27080	Uma2 family endonuclease		ND	ND	301413		ND	ND	ND	ND	2028	2028	ND	only abundandt in one				1	ND	ND	ND	High
HGR01_27075	GntR family transcriptional regulator	4.59524e+06	1.94878e+06	1.84396e+06	3.45965e+06	998	1267	1132.5	190.212	1317	1232	1274.5	60.1041	142	5	3	2	4	High	High	High	High
HGR01_27070	dienelactone hydrolase family protein	1.64071e+07	1.54754e+07	7.28847e+06	1.33569e+07	570	515	542.5	38.8909	796	719	757.5	54.4472	215	7	4	2	4	High	High	High	High
HGR01_27065	30S ribosomal protein S1	5.37272e+07	4.00685e+07	4.59326e+07	6.17075e+07	292	292	292	0	283	312	297.5	20.5061	5.5	10	11	8	10	High	High	High	High
HGR01_27000	TIGR04168 family protein		ND	ND	370409		ND	ND	ND	ND	2007	2007	ND	only abundandt in one				1	ND	ND	ND	High
HGR01_26960	HAD family hydrolase	ND	738976	ND	3.15293e+06	ND	1688	1688	ND	ND	1276	1276	ND	-412	1	1		3	High	High	ND	High
HGR01_26955	30S ribosomal protein S1	2.62273e+08	1.82121e+08	1.61244e+08	2.71174e+08	93	107	100	9.89949	107	99	103	5.65685	3	17	17	15	19	High	High	High	High
HGR01_26945	photosystem II chlorophyll-binding protein CP47	7.82745e+08	4.8975e+08	2.41088e+08	5.52953e+08	30	41	35.5	7.77817	79	50	64.5	20.5061	29	31	31	21	27	High	High	High	High
HGR01_26940	hypothetical protein		ND	ND	535174		ND	ND	ND	ND	1954	1954	ND	only abundandt in one				1	ND	ND	ND	High
HGR01_26935	peptide ABC transporter substrate-binding protein	6.68938e+06	5.35094e+06	4.60029e+06	6.4773e+06	863	863	863	0	968	983	975.5	10.6066	112.5	5	5	5	4	High	High	High	High
HGR01_26930	ABC transporter permease		ND	ND	ND		ND	ND	ND	ND	ND	ND	ND	only abundandt in one				1	ND	ND	ND	High
HGR01_26925	FAD-dependent oxidoreductase	2.36295e+07	2.65623e+07	3.26044e+07	6.06312e+07	478	381	429.5	68.5894	358	319	338.5	27.5772	-91	10	13	14	17	High	High	High	High
HGR01_26920	NAD-dependent malic enzyme	2.80339e+07	2.02977e+07	1.84707e+07	2.2036e+07	431	451	441	14.1421	515	559	537	31.1127	96	10	8	8	9	High	High	High	High
HGR01_26885	response regulator transcription factor	9.59631e+06	3.24239e+06	7.49791e+06	1.53179e+07	754	1056	905	213.546	788	676	732	79.196	-173	4	3	5	4	High	High	High	High
HGR01_26880	SpoIIE family protein phosphatase	ND	ND	1200300	2.63705e+06	ND	ND	ND	ND	1496	1357	1426.5	98.2878	only abundandt in one	3	1	2	4	High	High	High	High
HGR01_26870	NAD+ synthase		ND	ND	395305		ND	ND	ND	ND	2000	2000	ND	only abundandt in one				1	ND	ND	ND	High
HGR01_26855	nicotinate phosphoribosyltransferase	ND	ND	ND	ND	ND	ND	ND	ND	ND	ND	ND	ND	only abundandt in one	1			3	High	ND	ND	High
HGR01_26845	LCP family protein		ND	ND	ND		ND	ND	ND	ND	ND	ND	ND	only abundandt in one			1	1	ND	ND	High	High
HGR01_26825	S8 family serine peptidase	843708	ND	ND	1228285	1766	ND	1766	ND	ND	1653	1653	ND	-113	1			2	High	ND	ND	High
HGR01_26820	ribulose-phosphate 3-epimerase	1.56835e+07	1.82148e+07	1.33856e+07	1.7157e+07	583	475	529	76.3675	601	642	621.5	28.9914	92.5	4	7	3	8	High	High	High	High
HGR01_26815	hypothetical protein	2.69201e+06	1.96801e+06	13223292	1.92776e+07	1226	1261	1243.5	24.7487	611	607	609	2.82843	-634.5	2	1	1	3	High	High	High	High
HGR01_26800	hypothetical protein	ND	897537	3.05663e+06	3.45017e+06	ND	1602	1602	ND	1115	1234	1174.5	84.1457	-427.5	1	1	3	2	High	High	High	High
HGR01_26790	CsbD family protein	3.19426e+06	7.24816e+06	4.56022e+07	70621312	1153	754	953.5	282.136	285	276	280.5	6.36396	-673	4	4	5	5	High	High	High	High
HGR01_26785	hypothetical protein	1.14902e+07	6.46165e+06	5.09453e+06	8.35232e+06	689	798	743.5	77.0746	919	891	905	19.799	161.5	3	2	2	2	High	High	High	High
HGR01_26780	excinuclease ABC subunit UvrB	ND	346297	864760	894582	ND	1948	1948	ND	1616	1788	1702	121.622	-246	1	1	2	1	High	High	High	High
HGR01_26775	hypothetical protein		ND	ND	1.09726e+06		ND	ND	ND	ND	1696	1696	ND	only abundandt in one				1	ND	ND	ND	High
HGR01_26765	hypothetical protein		420058	ND	ND		1902	1902	ND	ND	ND	ND	ND	only abundandt in one		1			ND	High	ND	ND
HGR01_26740	CBS domain-containing protein	2.30203e+06	1.04499e+06	ND	ND	1291	1538	1414.5	174.655	ND	ND	ND	ND	only abundandt in one	2	1			High	High	ND	ND
HGR01_26735	TOBE domain-containing protein	3.0874e+06	245482	4281178	ND	1169	1994	1581.5	583.363	998	ND	998	ND	-583.5	36	10	1	1	High	High	Medium	Medium
HGR01_26725	2Fe-2S iron-sulfur cluster binding domain-containing protein	5.14572e+06	7.46636e+06	ND	ND	951	742	846.5	147.785	ND	ND	ND	ND	only abundandt in one	7	5			High	High	ND	ND
HGR01_26720	iron-sulfur cluster assembly accessory protein	3.71669e+06	2.35731e+06	ND	ND	1082	1190	1136	76.3675	ND	ND	ND	ND	only abundandt in one	1	1			High	High	ND	ND
HGR01_26710	nitrogenase-stabilizing/protective protein NifW	1.09458e+06	437336	ND	ND	1638	1884	1761	173.948	ND	ND	ND	ND	only abundandt in one	2	1			High	High	ND	ND
HGR01_26705	hypothetical protein	ND	ND	ND	ND	ND	ND	ND	ND	ND	ND	ND	ND	only abundandt in one	1				High	ND	ND	ND
HGR01_26700	NifX-associated nitrogen fixation protein	2.20799e+06	1.51339e+06	ND	ND	1318	1396	1357	55.1543	ND	ND	ND	ND	only abundandt in one	1	1			High	High	ND	ND
HGR01_26695	nitrogen fixation protein NifX	3.03279e+06	428955	ND	ND	1179	1894	1536.5	505.581	ND	ND	ND	ND	only abundandt in one	1	1			High	High	ND	ND
HGR01_26690	nitrogenase iron-molybdenum cofactor biosynthesis protein NifN	613418	411959	ND	ND	1886	1909	1897.5	16.2635	ND	ND	ND	ND	only abundandt in one	2	1			High	High	ND	ND
HGR01_26680	hypothetical protein		ND	566332	ND		ND	ND	ND	1791	ND	1791	ND	only abundandt in one			1		ND	ND	High	ND
HGR01_26665	RMD1 family protein		1.10732e+06	974154	ND		1520	1520	ND	1571	ND	1571	ND	51		2	1	1	ND	High	High	High
HGR01_26655	VOC family protein	601971	ND	ND	ND	1888	ND	1888	ND	ND	ND	ND	ND	only abundandt in one	1				High	ND	ND	ND
HGR01_26645	hypothetical protein		1.78219e+06	ND	6.94288e+06		1315	1315	ND	ND	955	955	ND	-360		1		1	ND	High	ND	High
HGR01_26630	nitrogenase molybdenum-iron protein subunit beta	92495159	50690234	ND	1.11594e+06	196	249	222.5	37.4767	ND	1692	1692	ND	1469.5	5	5	1	2	High	High	High	High
HGR01_26580	cytochrome P450		ND	246415	3.62022e+06		ND	ND	ND	1968	1219	1593.5	529.623	only abundandt in one			2	4	ND	ND	High	High
HGR01_26575	nitrogenase molybdenum-iron protein subunit beta	2.64138e+08	1.477e+08	ND	2.92276e+06	92	123	107.5	21.9203	ND	1313	1313	ND	1205.5	20	16		3	High	High	ND	High
HGR01_26570	nitrogenase molybdenum-iron protein subunit alpha	1.01806e+06	1.85634e+06	ND	ND	1672	1295	1483.5	266.579	ND	ND	ND	ND	only abundandt in one	1	2			High	High	ND	ND
HGR01_26550	hypothetical protein	961788	545833	ND	1300755	1706	1806	1756	70.7107	ND	1622	1622	ND	-134	1	1		1	High	High	ND	High
HGR01_26505	DUF2267 domain-containing protein		ND	1.08723e+06	1.36881e+06		ND	ND	ND	1534	1603	1568.5	48.7904	only abundandt in one			2	2	ND	ND	High	High
HGR01_26490	hypothetical protein		ND	4819354	7124085		ND	ND	ND	946	946	946	0	only abundandt in one			1	1	ND	ND	High	High
HGR01_26475	hypothetical protein	750298	ND	ND	314171	1819	ND	1819	ND	ND	2024	2024	ND	205	1			1	High	ND	ND	High
HGR01_26470	hypothetical protein	4.9423e+06	3.23693e+06	1.95991e+07	16343915	972	1058	1015	60.8112	500	655	577.5	109.602	-437.5	1	1	3	1	High	High	High	High
HGR01_26465	YdeI/OmpD-associated family protein		ND	ND	623525		ND	ND	ND	ND	1925	1925	ND	only abundandt in one				1	ND	ND	ND	High
HGR01_26450	nitrogenase molybdenum-iron protein alpha chain	5.5267e+07	3.9206e+07	ND	ND	286	301	293.5	10.6066	ND	ND	ND	ND	only abundandt in one	8	9			High	High	ND	ND
HGR01_26420	hypothetical protein		ND	ND	ND		ND	ND	ND	ND	ND	ND	ND	only abundandt in one		1	2	1	ND	High	High	High
HGR01_26415	hypothetical protein	942036	ND	490130	581364	1715	ND	1715	ND	1845	1943	1894	69.2965	179	1		1	1	High	ND	High	High
HGR01_26405	nitrogenase	6.54093e+06	3.94622e+06	ND	ND	865	981	923	82.0244	ND	ND	ND	ND	only abundandt in one	2	1			High	High	ND	ND
HGR01_26340	hypothetical protein		ND	3.70797e+06	ND		ND	ND	ND	1060	ND	1060	ND	only abundandt in one			1	1	ND	ND	High	High
HGR01_26305	nitrogenase molybdenum-iron protein alpha chain	1.09692e+08	4.90427e+07	ND	1.06777e+06	172	256	214	59.397	ND	1705	1705	ND	1491	17	14		2	High	High	ND	High
HGR01_26300	nitrogenase iron protein	2.764e+08	7.71998e+07	ND	ND	86	182	134	67.8823	ND	ND	ND	ND	only abundandt in one	20	14	1		High	High	Medium	ND
HGR01_26295	group 1 truncated hemoglobin	5.48862e+07	5.60459e+07	ND	ND	287	232	259.5	38.8909	ND	ND	ND	ND	only abundandt in one	7	7			High	High	ND	ND
HGR01_26290	Fe-S cluster assembly protein NifU	1.52806e+06	945207	ND	ND	1469	1578	1523.5	77.0746	ND	ND	ND	ND	only abundandt in one	2	1			High	High	ND	ND
HGR01_26285	cysteine desulfurase NifS	527074	138441	ND	ND	1924	2025	1974.5	71.4178	ND	ND	ND	ND	only abundandt in one	2	3			High	High	ND	ND
HGR01_26265	Uma2 family endonuclease		608667	820617	939302		1762	1762	ND	1634	1765	1699.5	92.631	-62.5		1	1	1	ND	High	High	High
HGR01_26245	Uma2 family endonuclease	933972	ND	ND	ND	1720	ND	1720	ND	ND	ND	ND	ND	only abundandt in one	1				High	ND	ND	ND
HGR01_26220	hypothetical protein	5139720	2177314	3.9291e+06	5.6799e+06	952	1223	1087.5	191.626	1039	1029	1034	7.07107	-53.5	2	1	2	2	High	High	High	High
HGR01_26195	XisI protein	993341	ND	1.17376e+06	1.43177e+06	1690	ND	1690	ND	1503	1587	1545	59.397	-145	1	1	2	1	High	High	High	High
HGR01_26165	nitrogenase cofactor biosynthesis protein NifB	ND	ND	ND	ND	ND	ND	ND	ND	ND	ND	ND	ND	only abundandt in one	1				High	ND	ND	ND
HGR01_26155	HEAT repeat domain-containing protein		2.72391e+06	ND	ND		1134	1134	ND	ND	ND	ND	ND	only abundandt in one		1			ND	Medium	ND	ND
HGR01_26150	Uma2 family endonuclease	2.53007e+06	2.43741e+06	ND	ND	1253	1175	1214	55.1543	ND	ND	ND	ND	only abundandt in one	2	3			High	High	ND	ND
HGR01_26110	serine/threonine protein kinase		ND	239004	ND		ND	ND	ND	1970	ND	1970	ND	only abundandt in one			1		ND	ND	High	ND
HGR01_26100	hypothetical protein		ND	2313399	ND		ND	ND	ND	1225	ND	1225	ND	only abundandt in one			1		ND	ND	High	ND
HGR01_26095	type II toxin-antitoxin system RelE/ParE family toxin		943867	ND	ND		1579	1579	ND	ND	ND	ND	ND	only abundandt in one		1			ND	High	ND	ND
HGR01_26050	nitrogen fixation protein NifZ		ND	ND	ND		ND	ND	ND	ND	ND	ND	ND	only abundandt in one		1			ND	High	ND	ND
HGR01_26045	putative nitrogen fixation protein NifT	8.26578e+06	2.21501e+06	ND	ND	799	1214	1006.5	293.449	ND	ND	ND	ND	only abundandt in one	3	2			High	High	ND	ND
HGR01_26035	Uma2 family endonuclease	ND	ND	1.20312e+06	ND	ND	ND	ND	ND	1491	ND	1491	ND	only abundandt in one	1		2	1	High	ND	High	High
HGR01_26015	Rpn family recombination-promoting nuclease/putative transposase		615215	ND	ND		1757	1757	ND	ND	ND	ND	ND	only abundandt in one		1			ND	High	ND	ND
HGR01_26010	1-acyl-sn-glycerol-3-phosphate acyltransferase		ND	4.32554e+06	4.7157e+06		ND	ND	ND	993	1101	1047	76.3675	only abundandt in one			2	1	ND	ND	High	High
HGR01_26005	proline--tRNA ligase	5.24433e+07	4.8532e+07	7.6012e+07	1.21729e+08	297	261	279	25.4558	206	186	196	14.1421	-83	20	21	26	27	High	High	High	High
HGR01_26000	GerMN domain-containing protein	2.25667e+07	1.94205e+07	2.69079e+07	3.76178e+07	492	460	476	22.6274	417	424	420.5	4.94975	-55.5	7	5	4	7	High	High	High	High
HGR01_25990	acetyl-CoA carboxylase biotin carboxyl carrier protein	3.78152e+07	2.51769e+07	3.76957e+07	4.34238e+07	347	390	368.5	30.4056	323	395	359	50.9117	-9.5	7	6	8	7	High	High	High	High
HGR01_25985	elongation factor P	7.80606e+07	63290610	1.02195e+08	128727070	222	212	217	7.07107	160	177	168.5	12.0208	-48.5	5	5	6	7	High	High	High	High
HGR01_25975	peptidylprolyl isomerase	2.08332e+08	9.08223e+07	9.94641e+07	1.67558e+08	112	166	139	38.1838	163	147	155	11.3137	16	19	17	14	16	High	High	High	High
HGR01_25965	thiamine-phosphate kinase	421684	ND	ND	ND	1987	ND	1987	ND	ND	ND	ND	ND	only abundandt in one	1				High	ND	ND	ND
HGR01_25960	type I glyceraldehyde-3-phosphate dehydrogenase	7.24558e+08	3.73051e+08	3.72508e+08	6.77819e+08	35	56	45.5	14.8492	52	40	46	8.48528	0.5	28	23	19	27	High	High	High	High
HGR01_25950	UDP-N-acetylmuramate--L-alanine ligase	217279	ND	ND	ND	2050	ND	2050	ND	ND	ND	ND	ND	only abundandt in one	2				High	ND	ND	ND
HGR01_25940	YbaB/EbfC family nucleoid-associated protein	1.40698e+08	5.02179e+07	1.29512e+08	1.74704e+08	149	252	200.5	72.832	128	141	134.5	9.19239	-66	14	11	15	19	High	High	High	High
HGR01_25935	low molecular weight phosphotyrosine protein phosphatase	373063	3336317	1.1243e+06	ND	2002	1043	1522.5	678.115	1519	ND	1519	ND	-3.5	1	1	1		High	High	High	ND
HGR01_25925	SsrA-binding protein SmpB	1.51483e+06	4.65696e+06	4019528	5.25722e+06	1476	919	1197.5	393.858	1026	1060	1043	24.0416	-154.5	1	2	2	2	High	High	High	High
HGR01_25915	putative bicarbonate transporter, IctB family		ND	ND	ND		ND	ND	ND	ND	ND	ND	ND	only abundandt in one			1		ND	ND	High	ND
HGR01_25855	response regulator		ND	3.9883e+06	ND		ND	ND	ND	1031	ND	1031	ND	only abundandt in one			1		ND	ND	High	ND
HGR01_25830	hypothetical protein	2.07653e+06	955957	ND	768436	1337	1574	1455.5	167.584	ND	1844	1844	ND	388.5	2	1		1	High	High	ND	High
HGR01_25820	hypothetical protein		432001	ND	ND		1891	1891	ND	ND	ND	ND	ND	only abundandt in one		1			ND	High	ND	ND
HGR01_25805	hypothetical protein	1.03549e+06	412850	2087423	ND	1663	1908	1785.5	173.241	1270	ND	1270	ND	-515.5	4	1	3		High	High	High	ND
HGR01_25755	phage tail protein	174922	ND	ND	ND	2056	ND	2056	ND	ND	ND	ND	ND	only abundandt in one	1				High	ND	ND	ND
HGR01_25750	phage tail sheath family protein	2.75946e+06	2.05164e+06	2.5421e+06	2.95268e+06	1217	1247	1232	21.2132	1183	1309	1246	89.0955	14	4	3	6	6	High	High	High	High
HGR01_25735	4,5-dioxygenase	3.60993e+06	ND	ND	ND	1100	ND	1100	ND	ND	ND	ND	ND	only abundandt in one	1				High	ND	ND	ND
HGR01_25715	DUF4336 domain-containing protein	ND	ND	ND	ND	ND	ND	ND	ND	ND	ND	ND	ND	only abundandt in one	1				High	ND	ND	ND
HGR01_25690	hypothetical protein		1715039	4.92592e+06	3429811		1341	1341	ND	934	1237	1085.5	214.253	-255.5		1	2	1	ND	Medium	High	High
HGR01_25655	DUF4912 domain-containing protein	3.53986e+07	2.72648e+07	2.24201e+07	3.67292e+07	368	372	370	2.82843	470	428	449	29.6985	79	11	9	8	11	High	High	High	High
HGR01_25630	hypothetical protein	2.52391e+07	2.07645e+07	6.99505e+07	1.06165e+08	467	444	455.5	16.2635	215	209	212	4.24264	-243.5	4	4	4	4	High	High	High	High
HGR01_25625	GNAT family N-acetyltransferase	381228	ND	ND	ND	1998	ND	1998	ND	ND	ND	ND	ND	only abundandt in one	1				High	ND	ND	ND
HGR01_25615	class I SAM-dependent methyltransferase	2.87651e+06	2.61039e+06	3.32846e+06	7.37014e+06	1200	1147	1173.5	37.4767	1084	933	1008.5	106.773	-165	2	1	2	3	High	High	High	High
HGR01_25590	BMP family protein	5.74069e+06	9921280	4.19492e+06	9.71903e+06	913	652	782.5	184.555	1005	828	916.5	125.158	134	5	4	2	6	High	High	High	High
HGR01_25580	carotenoid oxygenase family protein		ND	ND	708627		ND	ND	ND	ND	1880	1880	ND	only abundandt in one			1	1	ND	ND	High	High
HGR01_25570	peptidoglycan-binding protein		ND	ND	35497372		ND	ND	ND	ND	441	441	ND	only abundandt in one				2	ND	ND	ND	High
HGR01_25550	NAD-dependent epimerase/dehydratase family protein	1.52686e+07	9.34726e+06	3.98461e+06	1.31659e+07	594	670	632	53.7401	1032	725	878.5	217.082	246.5	10	7	5	9	High	High	High	High
HGR01_25535	GAF domain-containing protein	328475	ND	ND	ND	2023	ND	2023	ND	ND	ND	ND	ND	only abundandt in one	2		1		High	ND	High	ND
HGR01_25530	hypothetical protein	3087370	1.81231e+06	1.40389e+06	3233855	1170	1306	1238	96.1665	1422	1261	1341.5	113.844	103.5	1	1	1	1	High	High	High	High
HGR01_25525	phosphoribosylaminoimidazolesuccinocarboxamide synthase	1.56246e+07	7.72169e+06	1.30466e+07	1.39282e+07	586	732	659	103.238	616	706	661	63.6396	2	9	7	8	6	High	High	High	High
HGR01_25520	BamA/TamA family outer membrane protein	1.13783e+07	ND	1.76021e+06	1686614	693	ND	693	ND	1333	1519	1426	131.522	733	9	2	3	2	High	High	High	High
HGR01_25515	UDP-3-O-acyl-N-acetylglucosamine deacetylase		ND	ND	ND		ND	ND	ND	ND	ND	ND	ND	only abundandt in one				2	ND	ND	ND	High
HGR01_25510	3-hydroxyacyl-ACP dehydratase FabZ	1.19115e+06	ND	ND	ND	1598	ND	1598	ND	ND	ND	ND	ND	only abundandt in one	2				High	ND	ND	ND
HGR01_25505	acyl-ACP--UDP-N-acetylglucosamine O-acyltransferase	980810	894539	591027	1.54951e+06	1697	1603	1650	66.468	1775	1553	1664	156.978	14	1	2	1	1	High	High	High	High
HGR01_25495	heme utilization protein HuvX	ND	729808	ND	ND	ND	1696	1696	ND	ND	ND	ND	ND	only abundandt in one	1	1			High	High	ND	ND
HGR01_25490	PhoH family protein	1.01593e+06	ND	1.29959e+06	1.29384e+06	1674	ND	1674	ND	1459	1624	1541.5	116.673	-132.5	1	1	2	2	High	High	High	High
HGR01_25480	KH domain-containing protein	786779	1.16504e+06	1485440	1.52398e+06	1792	1504	1648	203.647	1399	1563	1481	115.966	-167	1	2	2	1	High	High	High	High
HGR01_25475	30S ribosomal protein S16	175279553	1.64706e+08	128544476	174030713	124	116	120	5.65685	130	142	136	8.48528	16	7	7	5	6	High	High	High	High
HGR01_25470	signal recognition particle protein	3.63336e+07	2.51493e+07	2.21568e+07	3.68245e+07	359	391	375	22.6274	471	427	449	31.1127	74	11	14	10	11	High	High	High	High
HGR01_25460	aminopeptidase P family protein	ND	1.20265e+06	ND	ND	ND	1487	1487	ND	ND	ND	ND	ND	only abundandt in one	1	2		2	High	High	ND	High
HGR01_25440	PhzF family phenazine biosynthesis protein	741294	659672	ND	ND	1826	1732	1779	66.468	ND	ND	ND	ND	only abundandt in one	1	1			High	High	ND	ND
HGR01_25425	TetR/AcrR family transcriptional regulator		ND	ND	ND		ND	ND	ND	ND	ND	ND	ND	only abundandt in one		1			ND	High	ND	ND
HGR01_25420	insulinase family protein	7.15426e+07	3.95673e+07	3.16294e+07	7.18048e+07	240	297	268.5	40.3051	368	274	321	66.468	52.5	18	13	12	16	High	High	High	High
HGR01_25415	insulinase family protein	2.06118e+07	2.15702e+07	2.29657e+07	2.91194e+07	515	434	474.5	57.2756	464	491	477.5	19.0919	3	10	7	8	10	High	High	High	High
HGR01_25410	aspartate carbamoyltransferase catalytic subunit	ND	ND	1.51121e+06	1.47248e+06	ND	ND	ND	ND	1395	1576	1485.5	127.986	only abundandt in one	2		3	3	High	ND	High	High
HGR01_25405	magnesium transporter		ND	ND	ND		ND	ND	ND	ND	ND	ND	ND	only abundandt in one		1			ND	High	ND	ND
HGR01_25400	CHAT domain-containing protein	ND	ND	ND	ND	ND	ND	ND	ND	ND	ND	ND	ND	only abundandt in one	1	3	1		High	High	Medium	ND
HGR01_25390	hypothetical protein	2244340	2.22436e+06	ND	ND	1309	1210	1259.5	70.0036	ND	ND	ND	ND	only abundandt in one	1	1	1		High	High	High	ND
HGR01_25385	30S ribosomal protein S15	9.92326e+06	11190544	ND	5.16793e+06	741	618	679.5	86.9741	ND	1071	1071	ND	391.5	4	5		3	High	High	ND	High
HGR01_25380	PAM68 family protein		ND	ND	ND		ND	ND	ND	ND	ND	ND	ND	only abundandt in one		1			ND	High	ND	ND
HGR01_25375	3-deoxy-7-phosphoheptulonate synthase	3.59919e+07	2.45573e+07	2.36222e+07	4.04055e+07	360	396	378	25.4558	457	411	434	32.5269	56	11	9	7	8	High	High	High	High
HGR01_25355	hypothetical protein	1.83004e+06	529298	ND	866861	1391	1816	1603.5	300.52	ND	1805	1805	ND	201.5	2	1		2	High	High	ND	High
HGR01_25350	hypothetical protein	19672423	1.96953e+07	10406802	2.21843e+07	525	458	491.5	47.3762	672	557	614.5	81.3173	123	2	3	2	3	High	High	High	High
HGR01_25345	DUF1517 domain-containing protein	9.60633e+06	1.05016e+07	9.95893e+06	10041775	753	635	694	83.4386	690	812	751	86.267	57	4	4	3	3	High	High	High	High
HGR01_25310	carotenoid oxygenase family protein	7.69827e+06	5.14721e+06	5.75467e+06	1.18999e+07	818	880	849	43.8406	878	756	817	86.267	-32	5	4	5	6	High	High	High	High
HGR01_25295	histidine phosphatase family protein	ND	2.51201e+06	1.76889e+06	3.13497e+06	ND	1165	1165	ND	1330	1283	1306.5	33.234	141.5	1	4	2	1	High	High	High	High
HGR01_25290	DUF1311 domain-containing protein		ND	ND	ND		ND	ND	ND	ND	ND	ND	ND	only abundandt in one		2			ND	High	ND	ND
HGR01_25260	class I SAM-dependent methyltransferase	3.91698e+06	ND	ND	2817309	1064	ND	1064	ND	ND	1326	1326	ND	262	2			1	High	ND	ND	High
HGR01_25250	DUF928 domain-containing protein	5.79486e+06	517657	8.97709e+06	8.79651e+06	905	1824	1364.5	649.831	724	867	795.5	101.116	-569	3	1	7	7	High	High	High	High
HGR01_25225	c-type cytochrome	758042	ND	ND	ND	1815	ND	1815	ND	ND	ND	ND	ND	only abundandt in one	2	1			High	High	ND	ND
HGR01_25215	hypothetical protein	6009791	6.23165e+06	1.01342e+06	2.89754e+06	895	808	851.5	61.5183	1556	1316	1436	169.706	584.5	3	5	2	2	High	High	High	High
HGR01_25190	SRPBCC family protein	2.01839e+06	ND	ND	3.47425e+06	1349	ND	1349	ND	ND	1230	1230	ND	-119	3			3	High	ND	ND	High
HGR01_25185	GAF domain-containing protein		ND	1.84913e+06	1596618		ND	ND	ND	1314	1544	1429	162.635	only abundandt in one			1	2	ND	ND	High	High
HGR01_25180	hypothetical protein		722183	3.11958e+06	10859325		1698	1698	ND	1102	784	943	224.86	-755		1	1	2	ND	High	High	High
HGR01_25160	polysaccharide deacetylase family protein		ND	ND	298520		ND	ND	ND	ND	2029	2029	ND	only abundandt in one				1	ND	ND	ND	High
HGR01_25135	aminopeptidase P N-terminal domain-containing protein	2.36914e+07	2.17395e+07	1.37703e+07	4.81863e+07	477	432	454.5	31.8198	593	371	482	156.978	27.5	12	13	8	19	High	High	High	High
HGR01_25130	VCBS repeat-containing protein	3.17862e+06	2.82724e+06	ND	ND	1154	1114	1134	28.2843	ND	ND	ND	ND	only abundandt in one	3	4			High	High	ND	ND
HGR01_25125	MBL fold metallo-hydrolase	2.8849e+07	2.53814e+07	8.59285e+06	1.31293e+07	420	389	404.5	21.9203	746	726	736	14.1421	331.5	8	11	5	4	High	High	High	High
HGR01_25120	aminodeoxychorismate/anthranilate synthase component II	3.14466e+06	1862923	ND	ND	1160	1292	1226	93.3381	ND	ND	ND	ND	only abundandt in one	1	1			High	High	ND	ND
HGR01_25115	diacylglycerol kinase family protein	1.49613e+06	ND	ND	3.16371e+06	1482	ND	1482	ND	ND	1273	1273	ND	-209	1			1	Medium	ND	ND	Medium
HGR01_25110	rRNA maturation RNase YbeY	1.36727e+06	737847	1.5891e+06	1.09055e+06	1523	1690	1606.5	118.087	1377	1699	1538	227.688	-68.5	1	1	2	1	High	High	High	High
HGR01_25095	squalene--hopene cyclase		ND	ND	ND		ND	ND	ND	ND	ND	ND	ND	only abundandt in one			1	1	ND	ND	High	High
HGR01_25070	arsenosugar biosynthesis arsenite methyltransferase ArsM	3.67727e+06	1.08956e+06	ND	2181284	1087	1526	1306.5	310.42	ND	1430	1430	ND	123.5	3	1	1	3	High	High	High	High
HGR01_25050	hypothetical protein	1.54434e+06	1.70913e+06	ND	ND	1464	1345	1404.5	84.1457	ND	ND	ND	ND	only abundandt in one	1	1			High	High	ND	ND
HGR01_25045	M48 family metalloprotease	1.33857e+06	1.04225e+06	ND	ND	1535	1540	1537.5	3.53553	ND	ND	ND	ND	only abundandt in one	1	1			High	High	ND	ND
HGR01_25040	SH3 domain-containing protein		ND	993634	1.96098e+06		ND	ND	ND	1569	1458	1513.5	78.4889	only abundandt in one			2	1	ND	ND	High	High
HGR01_25035	AAA family ATPase	2.93684e+07	1.13193e+07	ND	ND	411	616	513.5	144.957	ND	ND	ND	ND	only abundandt in one	15	10			High	High	ND	ND
HGR01_25030	ArsA family ATPase		383153	ND	ND		1931	1931	ND	ND	ND	ND	ND	only abundandt in one		1			ND	High	ND	ND
HGR01_25025	GvpL/GvpF family gas vesicle protein	ND	ND	ND	ND	ND	ND	ND	ND	ND	ND	ND	ND	only abundandt in one	1				Medium	ND	ND	ND
HGR01_25020	gas vesicle protein		693219	ND	ND		1712	1712	ND	ND	ND	ND	ND	only abundandt in one		1			ND	High	ND	ND
HGR01_25010	GvpL/GvpF family gas vesicle protein	3.79996e+06	ND	ND	ND	1074	ND	1074	ND	ND	ND	ND	ND	only abundandt in one	3				High	ND	ND	ND
HGR01_25000	gas vesicle protein	1.67978e+06	1.39345e+06	ND	ND	1428	1426	1427	1.41421	ND	ND	ND	ND	only abundandt in one	1	1			High	High	ND	ND
HGR01_24995	gas vesicle protein GvpN	3.1228e+06	2.8709e+06	ND	ND	1164	1103	1133.5	43.1335	ND	ND	ND	ND	only abundandt in one	3	6			High	High	ND	ND
HGR01_24990	gas vesicle protein GvpC	7.46168e+07	5.32641e+07	1350279	1.85296e+06	230	238	234	5.65685	1446	1482	1464	25.4558	1230	8	6	1	2	High	High	High	High
HGR01_24970	glutamate-5-semialdehyde dehydrogenase	2330364	1.64364e+06	3.77786e+06	2728800	1286	1365	1325.5	55.8614	1053	1341	1197	203.647	-128.5	3	3	4	2	High	High	High	High
HGR01_24960	DUF4330 domain-containing protein	1.33058e+07	8.39341e+06	2.5539e+07	16805269	644	707	675.5	44.5477	436	650	543	151.321	-132.5	3	4	7	3	High	High	High	High
HGR01_24955	M48 family metallopeptidase	3.04155e+06	1.31582e+06	1.47838e+07	1.09345e+07	1177	1459	1318	199.404	577	782	679.5	144.957	-638.5	3	1	5	3	High	High	High	High
HGR01_24950	serine/threonine protein phosphatase	2.62743e+06	631910	452254	3135048	1234	1746	1490	362.039	1875	1282	1578.5	419.314	88.5	1	1	2	1	High	High	High	High
HGR01_24945	sulfurtransferase	1.72724e+06	1.70399e+06	ND	ND	1417	1347	1382	49.4975	ND	ND	ND	ND	only abundandt in one	2	2	1		High	High	High	ND
HGR01_24935	two-component system response regulator	ND	181610	ND	ND	ND	2011	2011	ND	ND	ND	ND	ND	only abundandt in one	1	1			High	High	ND	ND
HGR01_24930	bifunctional UDP-N-acetylglucosamine diphosphorylase/glucosamine-1-phosphate N-acetyltransferase GlmU	2.59263e+06	4.70409e+06	4.80318e+06	6.82049e+06	1241	916	1078.5	229.81	949	962	955.5	9.19239	-123	3	5	5	5	High	High	High	High
HGR01_24925	CHAT domain-containing protein		724726	ND	ND		1697	1697	ND	ND	ND	ND	ND	only abundandt in one		1			ND	High	ND	ND
HGR01_24920	isoaspartyl peptidase/L-asparaginase	2.9861e+06	5.13164e+06	4.94704e+06	6.6364e+06	1181	883	1032	210.718	931	973	952	29.6985	-80	3	4	3	4	High	High	High	High
HGR01_24905	quinone-dependent dihydroorotate dehydrogenase	940207	2.17473e+06	1.45331e+06	3.20055e+06	1717	1224	1470.5	348.604	1411	1265	1338	103.238	-132.5	1	2	3	2	High	High	High	High
HGR01_24900	hypothetical protein	5.10695e+06	8.45392e+06	2.4768e+06	4.02236e+06	956	704	830	178.191	1193	1166	1179.5	19.0919	349.5	3	3	2	3	High	High	High	High
HGR01_24875	TROVE domain-containing protein	1.68893e+06	683320	ND	ND	1423	1718	1570.5	208.597	ND	ND	ND	ND	only abundandt in one	2	1			High	High	ND	ND
HGR01_24870	response regulator		ND	ND	1.41127e+06		ND	ND	ND	ND	1589	1589	ND	only abundandt in one				2	ND	ND	ND	High
HGR01_24850	CHASE2 domain-containing protein	ND	ND	ND	ND	ND	ND	ND	ND	ND	ND	ND	ND	only abundandt in one	1				High	ND	ND	ND
HGR01_24845	NYN domain-containing protein	690069	5.93768e+06	1.94676e+06	5.89932e+06	1853	833	1343	721.249	1296	1014	1155	199.404	-188	1	4	2	2	High	High	High	High
HGR01_24840	2-isopropylmalate synthase	2.54165e+07	1.68187e+07	1.70974e+07	2.12661e+07	464	495	479.5	21.9203	534	577	555.5	30.4056	76	14	13	10	11	High	High	High	High
HGR01_24815	type II toxin-antitoxin system mRNA interferase toxin, RelE/StbE family	1.00785e+06	ND	ND	1240461	1678	ND	1678	ND	ND	1643	1643	ND	-35	1			2	High	ND	ND	High
HGR01_24810	hypothetical protein		2.52317e+06	1.50044e+06	ND		1162	1162	ND	1396	ND	1396	ND	234		2	1		ND	High	High	ND
HGR01_24805	phenylalanine--tRNA ligase subunit alpha	6.8397e+06	6.37257e+06	2.13103e+07	2.1412e+07	855	805	830	35.3553	477	573	525	67.8823	-305	5	4	7	10	High	High	High	High
HGR01_24800	5'/3'-nucleotidase SurE	330400	ND	ND	ND	2020	ND	2020	ND	ND	ND	ND	ND	only abundandt in one	1				High	ND	ND	ND
HGR01_24795	MBL fold metallo-hydrolase	1.12838e+06	1.71523e+06	ND	988925	1627	1340	1483.5	202.94	ND	1741	1741	ND	257.5	1	3		1	High	High	ND	High
HGR01_24790	bifunctional riboflavin kinase/FAD synthetase	329931	171872	ND	ND	2022	2015	2018.5	4.94975	ND	ND	ND	ND	only abundandt in one	1	1			High	High	ND	ND
HGR01_24785	MoxR family ATPase	ND	ND	488188	ND	ND	ND	ND	ND	1847	ND	1847	ND	only abundandt in one	1		1	1	Medium	ND	High	High
HGR01_24780	hypothetical protein	2.06287e+06	1.82927e+06	7.26871e+06	8.5008e+06	1338	1300	1319	26.8701	799	884	841.5	60.1041	-477.5	1	2	2	2	High	High	High	High
HGR01_24770	prolipoprotein diacylglyceryl transferase		ND	605831	ND		ND	ND	ND	1762	ND	1762	ND	only abundandt in one			1		ND	ND	High	ND
HGR01_24765	Tab2/Atab2 family RNA-binding protein	19338475	9.53734e+06	11196308	2.0664e+07	533	664	598.5	92.631	656	581	618.5	53.033	20	6	4	4	6	High	High	High	High
HGR01_24760	TldD/PmbA family protein	ND	426504	820656	930380	ND	1895	1895	ND	1633	1772	1702.5	98.2878	-192.5	1	2	1	1	High	High	High	High
HGR01_24750	hypothetical protein	1.74982e+06	9.57158e+06	1.57915e+07	2.32863e+07	1414	662	1038	531.744	565	546	555.5	13.435	-482.5	1	4	6	5	High	High	High	High
HGR01_24735	TIGR04376 family protein	1.3154e+06	6.54518e+06	3.16753e+07	3.69954e+07	1542	792	1167	530.33	366	426	396	42.4264	-771	1	3	7	8	High	High	High	High
HGR01_24725	M15 family metallopeptidase		807295	ND	ND		1652	1652	ND	ND	ND	ND	ND	only abundandt in one		1			ND	High	ND	ND
HGR01_24710	GAF domain-containing protein	313463	ND	662328	689557	2028	ND	2028	ND	1730	1891	1810.5	113.844	-217.5	1		1	1	Medium	ND	High	Medium
HGR01_24675	APC family permease		ND	ND	ND		ND	ND	ND	ND	ND	ND	ND	only abundandt in one				1	ND	ND	ND	High
HGR01_24665	DUF456 domain-containing protein		ND	560464	1.64279e+06		ND	ND	ND	1796	1529	1662.5	188.798	only abundandt in one			2	2	ND	ND	High	High
HGR01_24655	SDR family oxidoreductase	5.00863e+06	5.63106e+06	10118071	5.70356e+06	964	846	905	83.4386	686	1026	856	240.416	-49	3	5	6	3	High	High	High	High
HGR01_24605	CoA-acylating methylmalonate-semialdehyde dehydrogenase	2.59458e+06	4.7817e+06	2.05394e+06	5.60136e+06	1240	909	1074.5	234.052	1276	1041	1158.5	166.17	84	3	4	3	6	High	High	High	High
HGR01_24585	hypothetical protein	2.01544e+06	ND	ND	1.26713e+06	1350	ND	1350	ND	ND	1635	1635	ND	285	2			1	High	ND	ND	Medium
HGR01_24540	DEAD/DEAH box helicase	521202	ND	400733	ND	1929	ND	1929	ND	1893	ND	1893	ND	-36	1	1	1	1	High	Medium	Medium	High
HGR01_24535	SWIM zinc finger family protein		554067	ND	463726		1802	1802	ND	ND	1982	1982	ND	180		1	1	1	ND	High	High	High
HGR01_24515	ATP-dependent zinc metalloprotease FtsH	3.25381e+07	1.68169e+07	1.7092e+07	3.60402e+07	389	496	442.5	75.6604	535	436	485.5	70.0036	43	16	18	13	16	High	High	High	High
HGR01_24490	homocysteine biosynthesis protein		ND	ND	ND		ND	ND	ND	ND	ND	ND	ND	only abundandt in one		1	2		ND	High	High	ND
HGR01_24480	hypothetical protein	3.20838e+07	2.82139e+07	3.14893e+07	4.91674e+07	391	365	378	18.3848	369	366	367.5	2.12132	-10.5	12	12	9	12	High	High	High	High
HGR01_24475	tetratricopeptide repeat protein	1.41813e+07	7.00387e+06	1.79319e+07	1.45478e+07	623	766	694.5	101.116	523	694	608.5	120.915	-86	4	4	7	4	High	High	High	High
HGR01_24470	phosphate/phosphite/phosphonate ABC transporter substrate-binding protein		ND	ND	437461		ND	ND	ND	ND	1988	1988	ND	only abundandt in one				1	ND	ND	ND	High
HGR01_24445	RNA helicase	1.26318e+07	1.13887e+07	1.81319e+07	1.93993e+07	660	614	637	32.5269	518	604	561	60.8112	-76	7	10	12	10	High	High	High	High
HGR01_24435	pyrroline-5-carboxylate reductase	5.04683e+06	6.30011e+06	8.84023e+06	1.51039e+07	960	807	883.5	108.187	732	682	707	35.3553	-176.5	2	4	3	5	High	High	High	High
HGR01_24430	cell division protein SepF	1.51899e+07	6.2216e+06	5.09245e+06	1.07936e+07	597	810	703.5	150.614	920	787	853.5	94.0452	150	6	3	4	5	High	High	High	High
HGR01_24410	energy-coupling factor transporter transmembrane protein EcfT	ND	ND	ND	ND	ND	ND	ND	ND	ND	ND	ND	ND	only abundandt in one	1			1	High	ND	ND	High
HGR01_24405	ribosome biogenesis GTPase Der	4.7823e+06	3.14154e+06	788752	2.79856e+06	984	1067	1025.5	58.6899	1650	1328	1489	227.688	463.5	4	5	2	3	High	High	High	High
HGR01_24375	DUF1822 family protein	451093	ND	ND	881851	1971	ND	1971	ND	ND	1795	1795	ND	-176	1	1	1	1	High	High	High	High
HGR01_24365	DUF928 domain-containing protein	5.17777e+06	2.29067e+06	1.49383e+06	ND	945	1200	1072.5	180.312	1398	ND	1398	ND	325.5	2	1	1		High	High	High	ND
HGR01_24330	hypothetical protein	4.97189e+06	2.92593e+06	ND	ND	968	1098	1033	91.9239	ND	ND	ND	ND	only abundandt in one	4	3			High	High	ND	ND
HGR01_24270	hypothetical protein	8.46064e+06	1.27375e+07	2.80677e+07	3.47999e+07	796	575	685.5	156.271	405	446	425.5	28.9914	-260	2	4	7	6	High	High	High	High
HGR01_24265	uracil phosphoribosyltransferase	4.01528e+06	5.88155e+06	4.84661e+06	5.23609e+06	1051	836	943.5	152.028	943	1063	1003	84.8528	59.5	3	4	2	3	High	High	High	High
HGR01_24260	carotene isomerase		ND	ND	ND		ND	ND	ND	ND	ND	ND	ND	only abundandt in one			1		ND	ND	High	ND
HGR01_24250	CVNH domain-containing protein	1.96577e+06	1.22559e+06	8872449	1.51641e+07	1360	1478	1419	83.4386	731	678	704.5	37.4767	-714.5	1	1	1	2	High	High	High	High
HGR01_24245	formate-dependent phosphoribosylglycinamide formyltransferase	3.26298e+06	2.23999e+06	2.16475e+06	4.73868e+06	1144	1209	1176.5	45.9619	1260	1097	1178.5	115.258	2	4	3	4	6	High	High	High	High
HGR01_24230	ABC-F family ATP-binding cassette domain-containing protein	500130	ND	739152	ND	1945	ND	1945	ND	1681	ND	1681	ND	-264	1	1	1	1	High	High	High	High
HGR01_24225	DUF1824 family protein	1148382	988874	755185	2.09416e+06	1616	1558	1587	41.0122	1670	1438	1554	164.049	-33	1	1	1	1	High	High	High	High
HGR01_24220	prohibitin family protein	5.97471e+07	7.26873e+07	7.82483e+07	1.00407e+08	264	193	228.5	50.2046	200	218	209	12.7279	-19.5	8	13	14	12	High	High	High	High
HGR01_24210	ABC transporter ATP-binding protein		ND	482617	721430		ND	ND	ND	1852	1873	1862.5	14.8492	only abundandt in one			1	1	ND	ND	High	High
HGR01_24205	hypothetical protein	2.03294e+06	558607	690188	2.55754e+06	1345	1800	1572.5	321.734	1706	1367	1536.5	239.709	-36	1	1	1	1	High	High	High	High
HGR01_24190	cytochrome P450	ND	ND	1.64895e+06	ND	ND	ND	ND	ND	1361	ND	1361	ND	only abundandt in one	2		2		High	ND	High	ND
HGR01_24185	ParA family protein		3069833	2.82355e+06	4.18709e+06		1075	1075	ND	1146	1152	1149	4.24264	74		1	1	1	ND	High	High	High
HGR01_24180	hypothetical protein	2.22297e+07	1.74734e+07	3.21399e+07	5.1249e+07	496	484	490	8.48528	364	353	358.5	7.77817	-131.5	5	3	6	8	High	High	High	High
HGR01_24165	response regulator		ND	1.37359e+06	490882		ND	ND	ND	1433	1971	1702	380.423	only abundandt in one			1	1	ND	ND	High	High
HGR01_24130	filamentous hemagglutinin N-terminal domain-containing protein	432077	ND	ND	1.40879e+06	1978	ND	1978	ND	ND	1593	1593	ND	-385	1			1	Medium	ND	ND	High
HGR01_24095	CYTH domain-containing protein	1916117	2.62225e+06	2.63589e+06	3.29159e+06	1372	1144	1258	161.22	1171	1255	1213	59.397	-45	2	3	3	2	High	High	High	High
HGR01_24055	NAD-dependent epimerase/dehydratase family protein	23087017	1.02701e+07	46491209	65400909	483	644	563.5	113.844	278	297	287.5	13.435	-276	5	5	3	11	High	High	High	High
HGR01_23955	CoA-binding protein	ND	650508	ND	ND	ND	1738	1738	ND	ND	ND	ND	ND	only abundandt in one	1	1			High	High	ND	ND
HGR01_23950	succinate--CoA ligase subunit beta	291271	1.20638e+06	971739	ND	2036	1485	1760.5	389.616	1573	ND	1573	ND	-187.5	2	2	2		High	High	High	ND
HGR01_23925	hypothetical protein	956192	ND	599752	ND	1707	ND	1707	ND	1769	ND	1769	ND	62	2		1	1	High	ND	High	High
HGR01_23900	phage tail sheath family protein	1562579	2.73986e+06	ND	ND	1458	1130	1294	231.931	ND	ND	ND	ND	only abundandt in one	1	1			Medium	Medium	ND	ND
HGR01_23830	hypothetical protein		ND	ND	401335		ND	ND	ND	ND	1998	1998	ND	only abundandt in one		1		1	ND	High	ND	High
HGR01_23820	hypothetical protein	1.83917e+06	1.80322e+06	1.56638e+07	1.91833e+07	1390	1309	1349.5	57.2756	566	608	587	29.6985	-762.5	4	4	9	8	High	High	High	High
HGR01_23805	response regulator	2.04857e+06	2.4328e+06	6.21166e+06	6.28979e+06	1342	1178	1260	115.966	853	992	922.5	98.2878	-337.5	2	4	4	3	High	High	High	High
HGR01_23800	hybrid sensor histidine kinase/response regulator		ND	ND	ND		ND	ND	ND	ND	ND	ND	ND	only abundandt in one			1		ND	ND	High	ND
HGR01_23785	cysteine synthase A		ND	ND	914380		ND	ND	ND	ND	1782	1782	ND	only abundandt in one				1	ND	ND	ND	High
HGR01_23765	response regulator	1.6562e+06	403008	285645	1.91653e+06	1433	1915	1674	340.825	1952	1473	1712.5	338.704	38.5	2	1	1	2	High	High	High	High
HGR01_23755	hypothetical protein	809270	2.40971e+06	ND	ND	1782	1184	1483	422.85	ND	ND	ND	ND	only abundandt in one	1	2			High	High	ND	ND
HGR01_23730	elongation factor G	5.41936e+07	6.48655e+07	8.73258e+06	4.28605e+07	291	208	249.5	58.6899	739	398	568.5	241.123	319	17	19	5	12	High	High	High	High
HGR01_23710	ATP-binding protein		444475	414349	ND		1878	1878	ND	1888	ND	1888	ND	10		1	1		ND	High	High	ND
HGR01_23695	type I methionyl aminopeptidase	ND	ND	266393	1.08941e+06	ND	ND	ND	ND	1962	1700	1831	185.262	only abundandt in one	2		2	2	High	ND	High	High
HGR01_23690	Gfo/Idh/MocA family oxidoreductase	1.08446e+07	7.16563e+06	6.18933e+06	1.02223e+07	706	758	732	36.7696	855	807	831	33.9411	99	4	5	2	5	High	High	High	High
HGR01_23685	2Fe-2S iron-sulfur cluster binding domain-containing protein	ND	ND	ND	ND	ND	ND	ND	ND	ND	ND	ND	ND	only abundandt in one	1				High	ND	ND	ND
HGR01_23680	SpoIID/LytB domain-containing protein		ND	1.8013e+06	1.89935e+06		ND	ND	ND	1326	1477	1401.5	106.773	only abundandt in one			3	2	ND	ND	High	High
HGR01_23670	DNA starvation/stationary phase protection protein	8.43067e+07	6.75512e+07	4.01285e+07	7.16525e+07	211	199	205	8.48528	312	275	293.5	26.163	88.5	6	7	5	5	High	High	High	High
HGR01_23660	nucleotide exchange factor GrpE	ND	ND	ND	ND	ND	ND	ND	ND	ND	ND	ND	ND	only abundandt in one	1		1		High	ND	High	ND
HGR01_23655	STAS domain-containing protein	1.01167e+06	ND	ND	ND	1675	ND	1675	ND	ND	ND	ND	ND	only abundandt in one	1				High	ND	ND	ND
HGR01_23645	DUF1350 family protein	1.58457e+06	ND	ND	1.24878e+06	1453	ND	1453	ND	ND	1639	1639	ND	186	3			1	High	ND	ND	High
HGR01_23640	hypothetical protein		ND	474027	ND		ND	ND	ND	1862	ND	1862	ND	only abundandt in one			1	2	ND	ND	High	High
HGR01_23635	serine/threonine protein kinase		ND	1.04342e+06	ND		ND	ND	ND	1546	ND	1546	ND	only abundandt in one			1		ND	ND	High	ND
HGR01_23630	DUF3365 domain-containing protein	929188	ND	ND	2.23964e+06	1722	ND	1722	ND	ND	1416	1416	ND	-306	1	1		3	High	High	ND	High
HGR01_23625	PhnD/SsuA/transferrin family substrate-binding protein		ND	ND	348825		ND	ND	ND	ND	2016	2016	ND	only abundandt in one		1		1	ND	High	ND	High
HGR01_23615	MBL fold metallo-hydrolase	ND	420315	741737	ND	ND	1901	1901	ND	1678	ND	1678	ND	-223	1	1	1	1	High	High	High	High
HGR01_23610	site-2 protease family protein	1.38004e+07	7351993	6.5534e+06	1.33686e+07	632	747	689.5	81.3173	833	718	775.5	81.3173	86	5	3	3	4	High	High	High	High
HGR01_23600	hypothetical protein		ND	ND	753391		ND	ND	ND	ND	1852	1852	ND	only abundandt in one				1	ND	ND	ND	High
HGR01_23595	glycoside hydrolase family 10 protein	1.36983e+06	571080	358540	1.00576e+06	1522	1791	1656.5	190.212	1920	1732	1826	132.936	169.5	2	3	1	1	High	High	High	High
HGR01_23585	hypothetical protein	1.13904e+06	5.26368e+06	1.68687e+07	16739481	1619	870	1244.5	529.623	539	651	595	79.196	-649.5	2	3	7	5	High	High	High	High
HGR01_23545	hypothetical protein		ND	ND	ND		ND	ND	ND	ND	ND	ND	ND	only abundandt in one			1	1	ND	ND	Medium	High
HGR01_23540	GAF domain-containing protein		ND	377388	711962		ND	ND	ND	1903	1879	1891	16.9706	only abundandt in one		1	1	3	ND	High	High	High
HGR01_23535	hypothetical protein	16685803	9.08315e+06	3.93312e+06	1.62635e+07	566	682	624	82.0244	1038	657	847.5	269.408	223.5	6	4	2	7	High	High	High	High
HGR01_23490	type I-D CRISPR-associated protein Cas10d/Csc3		ND	473469	ND		ND	ND	ND	1865	ND	1865	ND	only abundandt in one			1		ND	ND	High	ND
HGR01_23420	hypothetical protein	835129	443356	1.41758e+06	1.19111e+06	1769	1880	1824.5	78.4889	1418	1665	1541.5	174.655	-283	1	1	1	1	High	High	High	High
HGR01_23410	Rieske 2Fe-2S domain-containing protein		ND	3.24463e+06	4.0101e+06		ND	ND	ND	1093	1167	1130	52.3259	only abundandt in one		2	4	3	ND	High	High	High
HGR01_23395	C-phycoerythrin subunit beta	3.98315e+09	3.6226e+09	5.95733e+08	1.40327e+09	7	5	6	1.41421	27	15	21	8.48528	15	87	67	15	24	High	High	High	High
HGR01_23390	C-phycoerythrin subunit alpha	2.40247e+09	1.46718e+09	4.15946e+08	8.59776e+08	10	13	11.5	2.12132	42	27	34.5	10.6066	23	56	40	22	26	High	High	High	High
HGR01_23380	HEAT repeat domain-containing protein	1.26549e+07	5.24549e+06	3.10569e+06	5.78389e+06	659	872	765.5	150.614	1108	1022	1065	60.8112	299.5	7	5	5	5	High	High	High	High
HGR01_23355	class I SAM-dependent methyltransferase	2.00792e+07	8.92615e+06	7.75464e+06	6.23969e+06	521	688	604.5	118.087	776	994	885	154.149	280.5	8	6	4	4	High	High	High	High
HGR01_23335	SMI1/KNR4 family protein		16517344	ND	ND		503	503	ND	ND	ND	ND	ND	only abundandt in one		1			ND	High	ND	ND
HGR01_23325	ABC transporter ATP-binding protein	575488	163516	ND	5.92554e+06	1897	2018	1957.5	85.5599	ND	1012	1012	ND	-945.5	1	2		2	High	High	ND	High
HGR01_23310	alpha-D-glucose phosphate-specific phosphoglucomutase	1.36665e+08	8.2233e+07	1.06257e+08	148986862	152	176	164	16.9706	156	159	157.5	2.12132	-6.5	19	15	15	16	High	High	High	High
HGR01_23295	class I SAM-dependent methyltransferase	1.13343e+06	ND	ND	ND	1620	ND	1620	ND	ND	ND	ND	ND	only abundandt in one	1	1			High	High	ND	ND
HGR01_23290	EVE domain-containing protein		ND	ND	ND		ND	ND	ND	ND	ND	ND	ND	only abundandt in one		1			ND	High	ND	ND
HGR01_23270	phycobiliprotein lyase	ND	454192	ND	ND	ND	1873	1873	ND	ND	ND	ND	ND	only abundandt in one	1	1			High	High	ND	ND
HGR01_23265	phycobilisome rod-core linker polypeptide	8.65451e+07	9.2565e+07	7.84066e+06	1.70558e+07	206	163	184.5	30.4056	774	645	709.5	91.2168	525	10	14	4	4	High	High	High	High
HGR01_23260	phycobilisome rod-core linker polypeptide	8.64604e+07	6.67704e+07	6119553	1.64067e+07	207	202	204.5	3.53553	856	654	755	142.836	550.5	10	9	2	4	High	High	High	High
HGR01_23255	phycobilisome linker polypeptide	239488935	1.39012e+08	1.66499e+07	6.32278e+07	100	129	114.5	20.5061	544	308	426	166.877	311.5	18	13	5	8	High	High	High	High
HGR01_23245	DUF2656 domain-containing protein	3.91182e+06	1.95073e+06	1.32334e+06	4.23097e+06	1065	1265	1165	141.421	1451	1143	1297	217.789	132	5	1	2	3	High	High	High	High
HGR01_23235	NmrA/HSCARG family protein	375970	ND	ND	840037	1999	ND	1999	ND	ND	1812	1812	ND	-187	1			1	High	ND	ND	High
HGR01_23230	type II toxin-antitoxin system VapC family toxin		159786	ND	276292		2021	2021	ND	ND	2038	2038	ND	17		1		1	ND	High	ND	High
HGR01_23225	type II toxin-antitoxin system HicB family antitoxin	ND	ND	ND	ND	ND	ND	ND	ND	ND	ND	ND	ND	only abundandt in one	1			1	High	ND	ND	High
HGR01_23220	hypothetical protein		ND	ND	ND		ND	ND	ND	ND	ND	ND	ND	only abundandt in one				1	ND	ND	ND	Medium
HGR01_23200	Rpn family recombination-promoting nuclease/putative transposase	615998	ND	ND	ND	1881	ND	1881	ND	ND	ND	ND	ND	only abundandt in one	1				Medium	ND	ND	ND
HGR01_23130	metal-dependent phosphohydrolase		ND	538468	ND		ND	ND	ND	1812	ND	1812	ND	only abundandt in one			1		ND	ND	High	ND
HGR01_23110	PfaD family polyunsaturated fatty acid/polyketide biosynthesis protein		ND	ND	ND		ND	ND	ND	ND	ND	ND	ND	only abundandt in one		1			ND	High	ND	ND
HGR01_23090	acyltransferase domain-containing protein	ND	474461	ND	ND	ND	1854	1854	ND	ND	ND	ND	ND	only abundandt in one	1	1			High	High	ND	ND
HGR01_23080	hypothetical protein	2.69731e+06	1.30782e+06	952898	ND	1225	1461	1343	166.877	1578	ND	1578	ND	235	1	2	1		High	High	High	ND
HGR01_23075	CHAT domain-containing protein		ND	ND	ND		ND	ND	ND	ND	ND	ND	ND	only abundandt in one			1	2	ND	ND	Medium	High
HGR01_23045	ABC exporter membrane fusion protein	1.8289e+06	1.77273e+06	ND	ND	1393	1317	1355	53.7401	ND	ND	ND	ND	only abundandt in one	2	2			High	High	ND	ND
HGR01_23040	FtsX-like permease family protein	ND	ND	ND	ND	ND	ND	ND	ND	ND	ND	ND	ND	only abundandt in one	1				High	ND	ND	ND
HGR01_22980	DNA gyrase subunit A	2.63421e+07	2.9447e+07	4.39576e+07	18990269	449	355	402	66.468	294	611	452.5	224.153	50.5	9	12	13	6	High	High	High	High
HGR01_22945	aspartate--tRNA ligase	2.57944e+07	3.26742e+07	3.91351e+07	6.48778e+07	457	333	395	87.6812	316	302	309	9.89949	-86	15	14	12	17	High	High	High	High
HGR01_22920	DUF1822 family protein	985627	ND	1.0483e+06	ND	1694	ND	1694	ND	1545	ND	1545	ND	-149	1		1		High	ND	High	ND
HGR01_22910	Gfo/Idh/MocA family oxidoreductase		ND	ND	ND		ND	ND	ND	ND	ND	ND	ND	only abundandt in one		2			ND	High	ND	ND
HGR01_22900	cysteine synthase A	ND	ND	ND	ND	ND	ND	ND	ND	ND	ND	ND	ND	only abundandt in one	1	1			High	High	ND	ND
HGR01_22890	hypothetical protein	ND	ND	ND	ND	ND	ND	ND	ND	ND	ND	ND	ND	only abundandt in one	1	1			High	High	ND	ND
HGR01_22810	cytochrome b6-f complex iron-sulfur subunit	2.73775e+08	2.72209e+08	319506275	3.66952e+08	88	76	82	8.48528	60	73	66.5	9.19239	-15.5	10	10	9	12	High	High	High	High
HGR01_22805	apocytochrome f	1.18118e+08	66053074	2.19468e+08	2.25125e+08	167	206	186.5	27.5772	85	115	100	21.2132	-86.5	11	7	12	11	High	High	High	High
HGR01_22800	hybrid non-ribosomal peptide synthetase/type I polyketide synthase		ND	ND	ND		ND	ND	ND	ND	ND	ND	ND	only abundandt in one		1			ND	Medium	ND	ND
HGR01_22790	HEAT repeat domain-containing protein	877902	627081	604963	ND	1743	1750	1746.5	4.94975	1765	ND	1765	ND	18.5	2	1	1		High	High	High	ND
HGR01_22785	ATP-binding protein		ND	1.18664e+06	1.36127e+06		ND	ND	ND	1500	1609	1554.5	77.0746	only abundandt in one		1	1	1	ND	High	High	High
HGR01_22775	D-glycerate dehydrogenase		364689	ND	ND		1942	1942	ND	ND	ND	ND	ND	only abundandt in one		1	1		ND	High	High	ND
HGR01_22745	hypothetical protein	563604	435890	432426	1.00162e+06	1902	1887	1894.5	10.6066	1880	1734	1807	103.238	-87.5	1	1	2	2	High	High	High	High
HGR01_22740	response regulator transcription factor	3.34e+06	2.59943e+06	4.05126e+06	13787387	1131	1150	1140.5	13.435	1019	711	865	217.789	-275.5	1	1	3	2	High	High	High	High
HGR01_22730	SinI family restriction endonuclease		ND	ND	ND		ND	ND	ND	ND	ND	ND	ND	only abundandt in one				1	ND	ND	ND	High
HGR01_22710	ferredoxin III, nif-specific	6.08573e+06	5.83255e+06	ND	ND	890	838	864	36.7696	ND	ND	ND	ND	only abundandt in one	2	2			High	High	ND	ND
HGR01_22680	nitrogenase-associated protein	460787	ND	ND	ND	1964	ND	1964	ND	ND	ND	ND	ND	only abundandt in one	1				High	ND	ND	ND
HGR01_22675	hypothetical protein		ND	ND	ND		ND	ND	ND	ND	ND	ND	ND	only abundandt in one				1	ND	ND	ND	High
HGR01_22660	AAA family ATPase	1.64447e+06	430065	1.45079e+06	2.62697e+06	1434	1893	1663.5	324.562	1412	1359	1385.5	37.4767	-278	1	1	3	1	High	High	High	High
HGR01_22650	hypothetical protein	1058456	369141	803877	1.98872e+06	1651	1939	1795	203.647	1642	1452	1547	134.35	-248	1	1	2	1	High	High	High	High
HGR01_22640	hypothetical protein	ND	ND	632137	1.36565e+06	ND	ND	ND	ND	1749	1607	1678	100.409	only abundandt in one	1	1	2	2	High	High	High	High
HGR01_22635	Nramp family divalent metal transporter		383586	1.04051e+06	2.94932e+06		1929	1929	ND	1547	1310	1428.5	167.584	-500.5		1	1	1	ND	High	High	Medium
HGR01_22620	response regulator		ND	ND	675673		ND	ND	ND	ND	1902	1902	ND	only abundandt in one				1	ND	ND	ND	High
HGR01_22615	response regulator		ND	ND	1.48812e+06		ND	ND	ND	ND	1571	1571	ND	only abundandt in one				2	ND	ND	ND	High
HGR01_22605	hypothetical protein	862258	ND	994830	1.81992e+06	1756	ND	1756	ND	1565	1491	1528	52.3259	-228	1		4	2	High	ND	High	High
HGR01_22590	histidine triad nucleotide-binding protein	5.45368e+07	4.20545e+07	4.46912e+07	1.15468e+08	289	283	286	4.24264	291	197	244	66.468	-42	8	8	8	10	High	High	High	High
HGR01_22580	NAD(P)H-dependent glycerol-3-phosphate dehydrogenase	ND	ND	ND	ND	ND	ND	ND	ND	ND	ND	ND	ND	only abundandt in one	1	2	1		High	High	High	ND
HGR01_22575	RNA polymerase sigma factor SigC	436919	ND	ND	283887	1977	ND	1977	ND	ND	2036	2036	ND	59	2	1	1	3	High	High	High	High
HGR01_22570	transcriptional repressor	1.80617e+06	1.32851e+06	754996	ND	1398	1454	1426	39.598	1671	ND	1671	ND	245	1	1	1		High	High	High	ND
HGR01_22565	peptidoglycan-binding protein	ND	392618	9.76571e+06	1.77607e+06	ND	1922	1922	ND	695	1498	1096.5	567.807	-825.5	2	3	7	5	High	High	High	High
HGR01_22555	GAF domain-containing sensor histidine kinase		ND	ND	ND		ND	ND	ND	ND	ND	ND	ND	only abundandt in one				1	ND	ND	ND	High
HGR01_22540	acetate kinase	7.6241e+06	7.33658e+06	1.42335e+07	2.07965e+07	820	749	784.5	50.2046	584	580	582	2.82843	-202.5	7	6	11	8	High	High	High	High
HGR01_22530	CHASE domain-containing protein		ND	ND	1.48055e+06		ND	ND	ND	ND	1574	1574	ND	only abundandt in one				1	ND	ND	ND	High
HGR01_22480	DUF3370 family protein	617728	1.09561e+06	1.91982e+06	1.66143e+06	1880	1523	1701.5	252.437	1300	1524	1412	158.392	-289.5	1	2	3	2	High	High	High	High
HGR01_22455	ornithine carbamoyltransferase	1.04926e+07	18370620	2.93792e+07	1.62171e+07	722	474	598	175.362	389	658	523.5	190.212	-74.5	6	6	5	4	High	High	High	High
HGR01_22430	cytochrome c oxidase subunit I	1.97418e+07	1.4615e+07	3.57678e+07	4.91905e+07	524	536	530	8.48528	332	363	347.5	21.9203	-182.5	4	3	7	7	High	High	High	High
HGR01_22425	cytochrome c oxidase subunit II	2.27072e+07	2.14965e+07	8.68552e+07	7.27926e+07	489	437	463	36.7696	177	272	224.5	67.1751	-238.5	3	4	8	6	High	High	High	High
HGR01_22400	EAL domain-containing protein	804675	1.47573e+06	ND	2744686	1784	1403	1593.5	269.408	ND	1337	1337	ND	-256.5	1	3		3	High	High	ND	High
HGR01_22395	BMC domain-containing protein	56067266	17440756	18130886	8.51146e+07	282	485	383.5	143.543	519	252	385.5	188.798	2	6	4	4	5	High	High	High	High
HGR01_22390	carbon dioxide-concentrating mechanism protein CcmK	4.55284e+06	8.918e+06	4.79825e+06	2.42291e+06	1002	690	846	220.617	950	1390	1170	311.127	324	3	4	2	2	High	High	High	High
HGR01_22385	biotin carboxylase	1.54934e+07	1.53513e+07	1.00343e+07	1.6839e+07	589	518	553.5	50.2046	688	649	668.5	27.5772	115	5	5	5	4	High	High	High	High
HGR01_22360	DUF4114 domain-containing protein	3.98876e+07	2.44853e+07	9.16898e+07	1.3799e+08	338	398	368	42.4264	172	168	170	2.82843	-198	12	11	19	22	High	High	High	High
HGR01_22335	response regulator transcription factor	1.95735e+07	2.12363e+07	2.63351e+07	33428486	529	441	485	62.2254	423	455	439	22.6274	-46	8	6	8	8	High	High	High	High
HGR01_22300	carboxylating nicotinate-nucleotide diphosphorylase	4.50059e+06	3.82455e+06	7.96967e+06	4.67102e+06	1009	994	1001.5	10.6066	765	1109	937	243.245	-64.5	3	3	6	3	High	High	High	High
HGR01_22295	diflavin flavoprotein	1.0384e+07	1.14857e+07	ND	ND	728	611	669.5	82.7315	ND	ND	ND	ND	only abundandt in one	8	9			High	High	ND	ND
HGR01_22290	diflavin flavoprotein	5.12743e+06	3.09853e+06	ND	ND	954	1072	1013	83.4386	ND	ND	ND	ND	only abundandt in one	3	2			High	High	ND	ND
HGR01_22155	tetratricopeptide repeat protein	ND	ND	ND	ND	ND	ND	ND	ND	ND	ND	ND	ND	only abundandt in one	1	2	1	2	High	High	High	High
HGR01_22135	pentapeptide repeat-containing protein		ND	ND	ND		ND	ND	ND	ND	ND	ND	ND	only abundandt in one			1	2	ND	ND	High	High
HGR01_22125	aminotransferase class I/II-fold pyridoxal phosphate-dependent enzyme		ND	188378	1.51745e+06		ND	ND	ND	1987	1566	1776.5	297.692	only abundandt in one			1	2	ND	ND	High	High
HGR01_22060	bifunctional glutamate N-acetyltransferase/amino-acid acetyltransferase ArgJ		ND	ND	ND		ND	ND	ND	ND	ND	ND	ND	only abundandt in one				1	ND	ND	ND	High
HGR01_22045	dihydrofolate reductase	543568	ND	ND	439077	1912	ND	1912	ND	ND	1987	1987	ND	75	1			1	High	ND	ND	High
HGR01_21975	phosphodiester glycosidase family protein	281678	ND	ND	ND	2041	ND	2041	ND	ND	ND	ND	ND	only abundandt in one	1			1	High	ND	ND	High
HGR01_21970	DUF4912 domain-containing protein	72730282	4.41339e+07	1.06523e+08	1.14523e+08	238	273	255.5	24.7487	155	199	177	31.1127	-78.5	18	12	14	14	High	High	High	High
HGR01_21965	DUF4101 domain-containing protein	ND	ND	ND	ND	ND	ND	ND	ND	ND	ND	ND	ND	only abundandt in one	1		1	1	High	ND	High	High
HGR01_21960	pyruvate dehydrogenase (acetyl-transferring) E1 component subunit alpha	1.57327e+07	1.31158e+07	9.61055e+06	1.32345e+07	581	565	573	11.3137	701	722	711.5	14.8492	138.5	9	8	8	9	High	High	High	High
HGR01_21955	aldose epimerase	7.38152e+06	8.42586e+06	4.89982e+06	5.11312e+06	833	706	769.5	89.8026	936	1075	1005.5	98.2878	236	4	4	3	3	High	High	High	High
HGR01_21930	fructose-bisphosphate aldolase class II	7.58474e+08	5.7116e+08	6.4807e+08	1.07188e+09	32	32	32	0	25	22	23.5	2.12132	-8.5	24	25	28	32	High	High	High	High
HGR01_21925	histidinol dehydrogenase	2.58517e+06	3.53117e+06	2.03531e+06	5.84483e+06	1243	1028	1135.5	152.028	1281	1018	1149.5	185.969	14	2	4	2	2	High	High	High	High
HGR01_21915	acylphosphatase	1.00167e+06	993619	535724	ND	1683	1554	1618.5	91.2168	1816	ND	1816	ND	197.5	1	1	1		High	High	High	ND
HGR01_21910	DUF1823 family protein		ND	ND	ND		ND	ND	ND	ND	ND	ND	ND	only abundandt in one		1			ND	High	ND	ND
HGR01_21905	alpha amylase C-terminal domain-containing protein	4.97297e+06	624945	2.64455e+06	1.18196e+07	967	1752	1359.5	555.079	1170	760	965	289.914	-394.5	5	2	2	7	High	High	High	High
HGR01_21895	acetate--CoA ligase family protein	ND	316763	ND	ND	ND	1963	1963	ND	ND	ND	ND	ND	only abundandt in one	1	1			High	Medium	ND	ND
HGR01_21885	cyanophycinase		ND	222352	1.00691e+06		ND	ND	ND	1978	1731	1854.5	174.655	only abundandt in one			1	2	ND	ND	Medium	High
HGR01_21870	DUF433 domain-containing protein	ND	ND	ND	ND	ND	ND	ND	ND	ND	ND	ND	ND	only abundandt in one	2				High	ND	ND	ND
HGR01_21860	PAS domain S-box protein	1.40522e+06	ND	ND	ND	1506	ND	1506	ND	ND	ND	ND	ND	only abundandt in one	1				High	ND	ND	ND
HGR01_21850	fasciclin domain-containing protein	2.19005e+08	1.40172e+08	8.44362e+07	8.64404e+07	110	128	119	12.7279	183	248	215.5	45.9619	96.5	11	10	10	9	High	High	High	High
HGR01_21845	glutathione S-transferase family protein	8.79607e+07	6.46453e+07	6.70817e+07	7.87133e+07	204	209	206.5	3.53553	223	262	242.5	27.5772	36	16	16	13	16	High	High	High	High
HGR01_21840	hypothetical protein		797557	4.31928e+06	1.82152e+06		1658	1658	ND	994	1488	1241	349.311	-417		2	3	1	ND	High	High	High
HGR01_21835	M48 family metalloprotease	509680	ND	ND	554309	1940	ND	1940	ND	ND	1951	1951	ND	11	2	1		3	High	High	ND	High
HGR01_21775	carbonic anhydrase		ND	ND	ND		ND	ND	ND	ND	ND	ND	ND	only abundandt in one				1	ND	ND	ND	High
HGR01_21565	hypothetical protein		ND	1.24552e+06	ND		ND	ND	ND	1478	ND	1478	ND	only abundandt in one			1		ND	ND	Medium	ND
HGR01_21460	Hsp70 family protein		ND	ND	ND		ND	ND	ND	ND	ND	ND	ND	only abundandt in one			1		ND	ND	High	ND
HGR01_21455	hypothetical protein		ND	2.08676e+06	2.02706e+06		ND	ND	ND	1271	1447	1359	124.451	only abundandt in one			2	3	ND	ND	High	High
HGR01_21420	nitrilase		ND	ND	ND		ND	ND	ND	ND	ND	ND	ND	only abundandt in one		2	2	1	ND	High	High	High
HGR01_21415	aldehyde dehydrogenase family protein	4.64644e+06	4.81022e+06	2416453	5.14411e+06	994	904	949	63.6396	1207	1073	1140	94.7523	191	5	6	4	5	High	High	High	High
HGR01_21410	DUF3598 domain-containing protein	1.81848e+07	1.36427e+07	1.23482e+07	2.3595e+07	547	555	551	5.65685	631	542	586.5	62.9325	35.5	7	7	5	7	High	High	High	High
HGR01_21400	WG repeat-containing protein	337216	ND	235728	ND	2017	ND	2017	ND	1972	ND	1972	ND	-45	2	1	1		High	High	High	ND
HGR01_21390	HEAT repeat domain-containing protein		ND	1.4439e+06	939692		ND	ND	ND	1413	1764	1588.5	248.194	only abundandt in one			2	1	ND	ND	High	High
HGR01_21375	DUF504 domain-containing protein		1086508	ND	ND		1529	1529	ND	ND	ND	ND	ND	only abundandt in one		1			ND	Medium	ND	ND
HGR01_21350	orange carotenoid-binding protein	2680798	1.456e+07	6.22097e+06	5.33018e+06	1229	538	883.5	488.611	851	1059	955	147.078	71.5	3	5	4	4	High	High	High	High
HGR01_21325	HEAT repeat domain-containing protein	1525682	1.6594e+06	182725	663359	1470	1356	1413	80.6102	1991	1908	1949.5	58.6899	536.5	1	3	1	1	High	High	High	High
HGR01_21320	hypothetical protein	1.17957e+06	1.665e+06	ND	1.16019e+06	1600	1354	1477	173.948	ND	1671	1671	ND	194	1	2		2	High	High	ND	High
HGR01_21315	phycoerythrobilin:ferredoxin oxidoreductase	1.09163e+06	ND	ND	ND	1640	ND	1640	ND	ND	ND	ND	ND	only abundandt in one	2	1			High	High	ND	ND
HGR01_21300	phycobiliprotein lyase	ND	ND	ND	ND	ND	ND	ND	ND	ND	ND	ND	ND	only abundandt in one	1	1			High	High	ND	ND
HGR01_21295	pentapeptide repeat-containing protein	1.67313e+06	1.13554e+06	ND	781566	1429	1514	1471.5	60.1041	ND	1840	1840	ND	368.5	2	3		1	High	High	ND	High
HGR01_21285	PatA/PatG family cyanobactin maturation protease	1.73523e+09	1.04122e+09	6.48449e+08	9.34835e+08	15	19	17	2.82843	24	24	24	0	7	95	81	43	46	High	High	High	High
HGR01_21280	cyanobactin biosynthesis system PatB/AcyB/McaB family protein	89550603	66935948	2.9342e+07	64372609	201	200	200.5	0.707107	390	303	346.5	61.5183	146	5	4	5	4	High	High	High	High
HGR01_21275	cyanobactin biosynthesis PatC/TenC/TruC family protein	7.50599e+07	4.8067e+07	2.59947e+07	3.46497e+07	229	263	246	24.0416	426	447	436.5	14.8492	190.5	14	9	6	8	High	High	High	High
HGR01_21270	TOMM precursor leader peptide-binding protein	2.85881e+07	1.47792e+07	ND	3.37097e+06	422	531	476.5	77.0746	ND	1243	1243	ND	766.5	14	14		8	High	High	ND	High
HGR01_21260	LynF/TruF/PatF family peptide O-prenyltransferase	2.98396e+07	1.35645e+07	ND	808204	405	558	481.5	108.187	ND	1831	1831	ND	1349.5	12	9	1	2	High	High	High	High
HGR01_21255	PatA/PatG family cyanobactin maturation protease	5.28627e+07	29610978	1.02579e+07	1.88256e+07	296	354	325	41.0122	678	614	646	45.2548	321	18	17	11	11	High	High	High	High
HGR01_21250	HEAT repeat domain-containing protein		ND	ND	ND		ND	ND	ND	ND	ND	ND	ND	only abundandt in one		2		1	ND	High	ND	High
HGR01_21240	phycobilisome protein	2.37153e+06	2.71942e+06	ND	2.37799e+06	1277	1135	1206	100.409	ND	1400	1400	ND	194	5	5	1	3	High	High	High	High
HGR01_21235	response regulator		ND	2.26148e+06	1.00861e+06		ND	ND	ND	1236	1730	1483	349.311	only abundandt in one			2	1	ND	ND	High	High
HGR01_21230	PAS domain-containing protein	ND	ND	141267	ND	ND	ND	ND	ND	2001	ND	2001	ND	only abundandt in one	1		1		High	ND	High	ND
HGR01_21195	oxaloacetate decarboxylase	4.7093e+06	4603184	4446528	8.42342e+06	990	921	955.5	48.7904	982	889	935.5	65.7609	-20	3	4	6	5	High	High	High	High
HGR01_21185	HAMP domain-containing protein	457075	3.19436e+06	896421	945035	1966	1061	1513.5	639.932	1607	1760	1683.5	108.187	170	2	3	3	2	High	High	High	High
HGR01_21180	phosphoribosylamine--glycine ligase	1.03916e+07	6780256	1.50514e+07	1.8347e+07	727	778	752.5	36.0624	571	621	596	35.3553	-156.5	5	5	9	7	High	High	High	High
HGR01_21135	hypothetical protein	6710694	2.06979e+06	3.61067e+07	2.40797e+07	861	1243	1052	270.115	327	540	433.5	150.614	-618.5	2	2	5	3	High	High	High	High
HGR01_21125	DUF2237 domain-containing protein	1214490	4.74186e+06	2483336	3.19728e+06	1587	912	1249.5	477.297	1192	1266	1229	52.3259	-20.5	1	3	2	4	High	High	High	High
HGR01_21115	hopanoid biosynthesis associated radical SAM protein HpnJ	ND	ND	ND	ND	ND	ND	ND	ND	ND	ND	ND	ND	only abundandt in one	1	2	1		High	High	High	ND
HGR01_21105	phytoene/squalene synthase family protein	ND	337658	ND	533069	ND	1953	1953	ND	ND	1956	1956	ND	3	2	1		1	High	High	ND	High
HGR01_21085	glycerol kinase GlpK	1.24744e+06	485288	1.5134e+06	3.07891e+06	1576	1848	1712	192.333	1392	1291	1341.5	71.4178	-370.5	2	2	3	6	High	High	High	High
HGR01_21065	glycoside hydrolase family 57 protein	2.11113e+07	1.44387e+07	1.95635e+07	1.86104e+07	508	541	524.5	23.3345	502	617	559.5	81.3173	35	11	11	8	11	High	High	High	High
HGR01_21060	small ribosomal subunit biogenesis GTPase RsgA	586056	ND	ND	ND	1891	ND	1891	ND	ND	ND	ND	ND	only abundandt in one	1				High	ND	ND	ND
HGR01_21050	molecular chaperone DnaJ	2.94382e+07	1.98136e+07	4.49962e+07	5.14113e+07	410	457	433.5	33.234	288	352	320	45.2548	-113.5	11	7	10	10	High	High	High	High
HGR01_21045	molecular chaperone DnaK	1.98909e+06	1822857	5.10427e+06	4.87689e+06	1356	1303	1329.5	37.4767	916	1090	1003	123.037	-326.5	3	2	3	3	High	High	High	High
HGR01_21040	nucleotide exchange factor GrpE	141026364	1.17735e+08	1.3069e+08	2.30082e+08	148	137	142.5	7.77817	125	111	118	9.89949	-24.5	14	16	15	16	High	High	High	High
HGR01_21035	type II/IV secretion system protein		ND	ND	285050		ND	ND	ND	ND	2032	2032	ND	only abundandt in one				1	ND	ND	ND	High
HGR01_21015	saccharopine dehydrogenase-like oxidoreductase	2.55407e+06	1.04255e+06	3761345	8.61284e+06	1247	1539	1393	206.475	1054	875	964.5	126.572	-428.5	3	2	2	3	High	High	High	High
HGR01_21010	heavy-metal-associated domain-containing protein	6349636	4.82881e+06	995212	1.84605e+06	876	902	889	18.3848	1564	1484	1524	56.5685	635	2	2	1	1	High	High	High	High
HGR01_20990	histidinol-phosphate transaminase		ND	ND	ND		ND	ND	ND	ND	ND	ND	ND	only abundandt in one		1			ND	High	ND	ND
HGR01_20960	basic amino acid ABC transporter substrate-binding protein	ND	710666	ND	1.14133e+06	ND	1701	1701	ND	ND	1675	1675	ND	-26	2	1		1	High	High	ND	High
HGR01_20955	hypothetical protein		492027	605021	920978		1842	1842	ND	1764	1778	1771	9.89949	-71		1	1	1	ND	High	High	High
HGR01_20945	glycosyltransferase	1.69957e+06	498532	2.77841e+06	5.1983e+06	1420	1836	1628	294.156	1153	1065	1109	62.2254	-519	3	2	3	4	High	High	High	High
HGR01_20940	glycosyltransferase family 1 protein	ND	ND	ND	933037	ND	ND	ND	ND	ND	1770	1770	ND	only abundandt in one	1	1		2	High	High	ND	High
HGR01_20930	pyridoxine 5'-phosphate synthase		ND	449764	1.70529e+06		ND	ND	ND	1876	1512	1694	257.387	only abundandt in one		1	1	3	ND	High	High	High
HGR01_20915	SnoaL-like polyketide cyclase	289653	ND	ND	ND	2038	ND	2038	ND	ND	ND	ND	ND	only abundandt in one	1				High	ND	ND	ND
HGR01_20910	DUF2488 family protein	22145546	9241619	9.8442e+06	1.47177e+07	497	678	587.5	127.986	692	689	690.5	2.12132	103	3	2	3	3	High	High	High	High
HGR01_20905	hypothetical protein	1.29775e+06	1.06688e+06	ND	ND	1560	1534	1547	18.3848	ND	ND	ND	ND	only abundandt in one	1	1			High	High	ND	ND
HGR01_20895	polyprenyl synthetase family protein	1.00515e+07	9.70746e+06	4.61886e+06	8.50217e+06	739	659	699	56.5685	966	882	924	59.397	225	3	4	2	3	High	High	High	High
HGR01_20890	bifunctional methylenetetrahydrofolate dehydrogenase/methenyltetrahydrofolate cyclohydrolase FolD	ND	751106	ND	ND	ND	1683	1683	ND	ND	ND	ND	ND	only abundandt in one	1	2		1	High	High	ND	High
HGR01_20885	hypothetical protein		ND	718328	ND		ND	ND	ND	1692	ND	1692	ND	only abundandt in one			1		ND	ND	High	ND
HGR01_20880	NUDIX hydrolase	ND	ND	226001	ND	ND	ND	ND	ND	1976	ND	1976	ND	only abundandt in one	1		1		High	ND	High	ND
HGR01_20870	biopolymer transporter ExbD	1.05828e+06	642508	1.12677e+06	1.52451e+06	1652	1742	1697	63.6396	1517	1562	1539.5	31.8198	-157.5	1	1	1	1	High	High	High	High
HGR01_20865	MotA/TolQ/ExbB proton channel family protein		ND	583352	ND		ND	ND	ND	1779	ND	1779	ND	only abundandt in one			1		ND	ND	High	ND
HGR01_20860	DevA family ABC transporter ATP-binding protein	ND	ND	ND	ND	ND	ND	ND	ND	ND	ND	ND	ND	only abundandt in one	1				High	ND	ND	ND
HGR01_20845	efflux RND transporter periplasmic adaptor subunit	1.72147e+06	ND	ND	ND	1418	ND	1418	ND	ND	ND	ND	ND	only abundandt in one	1				High	ND	ND	ND
HGR01_20830	hypothetical protein	ND	ND	ND	ND	ND	ND	ND	ND	ND	ND	ND	ND	only abundandt in one	1	1	1		High	High	High	ND
HGR01_20820	phosphate ABC transporter substrate-binding protein	1.64053e+07	2.27454e+07	1.11033e+07	1.34166e+07	571	420	495.5	106.773	659	716	687.5	40.3051	192	6	8	6	6	High	High	High	High
HGR01_20790	peptidase M4 family protein	5.82198e+07	4.02898e+07	9.07641e+07	1.10574e+08	274	289	281.5	10.6066	173	205	189	22.6274	-92.5	12	9	12	13	High	High	High	High
HGR01_20785	hypothetical protein	2.68573e+06	1.64611e+06	994753	3.4604e+06	1227	1362	1294.5	95.4594	1566	1231	1398.5	236.881	104	1	1	1	3	High	High	High	High
HGR01_20780	cobalamin-binding protein	7.87829e+06	7.01558e+06	2.03534e+06	6.80741e+06	808	765	786.5	30.4056	1280	965	1122.5	222.739	336	7	5	1	3	High	High	High	High
HGR01_20770	type I glutamate--ammonia ligase	8.38598e+08	7.01099e+08	5.11733e+08	6.18811e+08	27	26	26.5	0.707107	34	43	38.5	6.36396	12	40	38	28	34	High	High	High	High
HGR01_20765	allophycocyanin subunit beta	4.95668e+08	3.95691e+08	9.4431e+08	1.30976e+09	50	53	51.5	2.12132	17	17	17	0	-34.5	32	27	23	26	High	High	High	High
HGR01_20760	hypothetical protein	ND	ND	495235	1.29373e+06	ND	ND	ND	ND	1842	1625	1733.5	153.442	only abundandt in one	1		1	1	High	ND	High	High
HGR01_20690	hypothetical protein	122671336	ND	ND	ND	162	ND	162	ND	ND	ND	ND	ND	only abundandt in one	1				Medium	ND	ND	ND
HGR01_20685	helix-turn-helix domain-containing protein		1208103	ND	ND		1484	1484	ND	ND	ND	ND	ND	only abundandt in one		1			ND	High	ND	ND
HGR01_20665	hypothetical protein	1.20654e+06	ND	ND	ND	1592	ND	1592	ND	ND	ND	ND	ND	only abundandt in one	2				High	ND	ND	ND
HGR01_20650	hypothetical protein	2.77254e+06	3.93645e+06	ND	ND	1212	982	1097	162.635	ND	ND	ND	ND	only abundandt in one	1	2			High	High	ND	ND
HGR01_20640	TlyA family RNA methyltransferase	ND	ND	571862	ND	ND	ND	ND	ND	1787	ND	1787	ND	only abundandt in one	1		1		High	ND	High	ND
HGR01_20600	murein transglycosylase A	919568	1.3396e+06	3.48557e+06	3.26372e+06	1725	1448	1586.5	195.869	1074	1258	1166	130.108	-420.5	3	2	3	2	High	High	High	High
HGR01_20595	hypothetical protein		1.98713e+06	8.72396e+06	1.25821e+07		1258	1258	ND	741	734	737.5	4.94975	-520.5		1	3	4	ND	High	High	High
HGR01_20580	response regulator transcription factor		1.08379e+06	ND	ND		1530	1530	ND	ND	ND	ND	ND	only abundandt in one		1			ND	High	ND	ND
HGR01_20565	rhodanese-like domain-containing protein	1.66278e+07	13303139	2.45439e+07	5.67674e+07	568	562	565	4.24264	446	332	389	80.6102	-176	6	4	9	9	High	High	High	High
HGR01_20560	aldo/keto reductase	1.31862e+07	5.98254e+06	7.2358e+06	1.4074e+07	646	828	737	128.693	801	701	751	70.7107	14	6	4	7	6	High	High	High	High
HGR01_20555	c-type cytochrome	1.44098e+06	1.02925e+06	1.27099e+06	3.02816e+06	1499	1544	1521.5	31.8198	1470	1296	1383	123.037	-138.5	1	2	2	2	High	High	High	High
HGR01_20545	histidine kinase	3.85446e+07	2.03258e+07	3.005e+07	9.76659e+07	344	450	397	74.9533	383	224	303.5	112.43	-93.5	11	7	11	17	High	High	High	High
HGR01_20535	phage holin family protein		2.49292e+06	ND	ND		1169	1169	ND	ND	ND	ND	ND	only abundandt in one		1			ND	High	ND	ND
HGR01_20525	RNA-binding transcriptional accessory protein		ND	2.25786e+06	4.26214e+06		ND	ND	ND	1238	1141	1189.5	68.5894	only abundandt in one		1	3	4	ND	High	High	High
HGR01_20520	response regulator transcription factor		ND	ND	ND		ND	ND	ND	ND	ND	ND	ND	only abundandt in one			1		ND	ND	High	ND
HGR01_20505	elongation factor G	2.27949e+06	2.48893e+06	1.62607e+06	5.75222e+06	1296	1170	1233	89.0955	1367	1023	1195	243.245	-38	5	7	4	6	High	High	High	High
HGR01_20490	isopenicillin N synthase family oxygenase	ND	ND	ND	ND	ND	ND	ND	ND	ND	ND	ND	ND	only abundandt in one	1				Medium	ND	ND	ND
HGR01_20450	Hsp20/alpha crystallin family protein	2.90341e+06	179166	564453	1.01742e+06	1193	2012	1602.5	579.12	1793	1725	1759	48.0833	156.5	3	1	1	1	High	High	High	High
HGR01_20440	glutamate--cysteine ligase		ND	ND	1.40973e+06		ND	ND	ND	ND	1592	1592	ND	only abundandt in one				1	ND	ND	ND	Medium
HGR01_20415	alpha/beta hydrolase	745514	1.17339e+06	773830	1.89299e+06	1822	1500	1661	227.688	1657	1478	1567.5	126.572	-93.5	2	1	1	2	High	High	High	High
HGR01_20405	hypothetical protein	2.80163e+06	6.89014e+06	9.90785e+06	1.60869e+07	1207	771	989	308.299	691	660	675.5	21.9203	-313.5	2	2	3	3	High	High	High	High
HGR01_20390	response regulator		ND	ND	960331		ND	ND	ND	ND	1752	1752	ND	only abundandt in one				1	ND	ND	ND	High
HGR01_20385	GAF domain-containing protein		ND	398760	ND		ND	ND	ND	1894	ND	1894	ND	only abundandt in one			1		ND	ND	High	ND
HGR01_20370	glutathione peroxidase	2.80373e+06	2.09214e+06	2301402	ND	1206	1238	1222	22.6274	1229	ND	1229	ND	7	2	2	1		High	High	Medium	ND
HGR01_20365	alpha/beta hydrolase	492902	ND	ND	453307	1947	ND	1947	ND	ND	1986	1986	ND	39	2	1		1	High	High	ND	High
HGR01_20340	NAD(P)/FAD-dependent oxidoreductase		ND	ND	296260		ND	ND	ND	ND	2030	2030	ND	only abundandt in one				1	ND	ND	ND	High
HGR01_20335	SDR family oxidoreductase	1.30213e+06	ND	621354	ND	1556	ND	1556	ND	1755	ND	1755	ND	199	1		1		High	ND	High	ND
HGR01_20330	glutathione peroxidase	8.81094e+06	9.93404e+06	8.09176e+06	11103059	781	651	716	91.9239	763	778	770.5	10.6066	54.5	4	6	6	4	High	High	High	High
HGR01_20305	GAF domain-containing sensor histidine kinase		524155	ND	ND		1818	1818	ND	ND	ND	ND	ND	only abundandt in one		1			ND	Medium	ND	ND
HGR01_20300	family 10 glycosylhydrolase		ND	ND	ND		ND	ND	ND	ND	ND	ND	ND	only abundandt in one				1	ND	ND	ND	High
HGR01_20280	response regulator	956099	ND	ND	ND	1708	ND	1708	ND	ND	ND	ND	ND	only abundandt in one	1				Medium	ND	ND	ND
HGR01_20260	nitroreductase family protein	9.72486e+06	1.00043e+07	4473308	6.04106e+06	747	649	698	69.2965	977	1005	991	19.799	293	6	4	3	3	High	High	High	High
HGR01_20235	NAD(P)H-dependent oxidoreductase	7.18055e+06	5.2971e+06	1.76824e+06	6018977	844	867	855.5	16.2635	1331	1008	1169.5	228.395	314	4	3	2	4	High	High	High	High
HGR01_20230	glucose 1-dehydrogenase		ND	12518724	ND		ND	ND	ND	628	ND	628	ND	only abundandt in one			1		ND	ND	High	ND
HGR01_20215	metallophosphoesterase family protein		ND	ND	ND		ND	ND	ND	ND	ND	ND	ND	only abundandt in one				1	ND	ND	ND	High
HGR01_20210	TIGR01548 family HAD-type hydrolase	ND	ND	ND	ND	ND	ND	ND	ND	ND	ND	ND	ND	only abundandt in one	1				High	ND	ND	ND
HGR01_20200	30S ribosomal protein PSRP-3	1.81921e+08	1.70028e+08	1.0894e+08	2.09449e+08	119	111	115	5.65685	150	123	136.5	19.0919	21.5	16	14	9	16	High	High	High	High
HGR01_20190	CHAT domain-containing protein	ND	ND	ND	ND	ND	ND	ND	ND	ND	ND	ND	ND	only abundandt in one	1			1	High	ND	ND	High
HGR01_20185	hypothetical protein	1.91834e+06	1.34883e+06	615584	3.98141e+06	1370	1443	1406.5	51.6188	1757	1171	1464	414.365	57.5	2	1	1	4	High	High	High	High
HGR01_20170	GAF domain-containing protein		ND	1.56751e+06	1.9028e+06		ND	ND	ND	1381	1476	1428.5	67.1751	only abundandt in one			5	7	ND	ND	High	High
HGR01_20155	hypothetical protein	4.24803e+07	2.81932e+07	6.55392e+07	1.14751e+08	323	366	344.5	30.4056	227	198	212.5	20.5061	-132	14	11	13	18	High	High	High	High
HGR01_20150	hypothetical protein	7.20183e+06	3.74825e+06	2.1136e+07	16094641	841	1001	921	113.137	479	659	569	127.279	-352	4	4	8	5	High	High	High	High
HGR01_20145	dynamin family protein	2.56777e+07	1.91093e+07	4.93927e+07	7.51286e+07	458	464	461	4.24264	267	268	267.5	0.707107	-193.5	20	17	22	24	High	High	High	High
HGR01_20135	caspase family protein	703701	885541	4.99308e+06	9.69995e+06	1847	1608	1727.5	168.999	928	829	878.5	70.0036	-849	2	4	6	7	High	High	High	High
HGR01_20130	CHAT domain-containing protein	1.446e+06	440980	1.02105e+07	1.23306e+07	1496	1882	1689	272.943	683	744	713.5	43.1335	-975.5	5	4	8	7	High	High	High	High
HGR01_20120	copper-translocating P-type ATPase		ND	ND	ND		ND	ND	ND	ND	ND	ND	ND	only abundandt in one				1	ND	ND	ND	High
HGR01_20110	heavy metal-responsive transcriptional regulator		519231	ND	ND		1823	1823	ND	ND	ND	ND	ND	only abundandt in one		1			ND	High	ND	ND
HGR01_20100	catalase family protein	954652	ND	ND	3.90427e+06	1709	ND	1709	ND	ND	1181	1181	ND	-528	3	1	1	5	High	High	High	High
HGR01_20090	ergothioneine biosynthesis protein EgtC		ND	ND	ND		ND	ND	ND	ND	ND	ND	ND	only abundandt in one			1		ND	ND	High	ND
HGR01_20085	peptide-methionine (R)-S-oxide reductase MsrB	11062158	8.46888e+06	8.79699e+06	12061938	704	703	703.5	0.707107	735	750	742.5	10.6066	39	2	3	2	2	High	High	High	High
HGR01_20080	Rrf2 family transcriptional regulator	1.34307e+06	ND	ND	1.65515e+06	1532	ND	1532	ND	ND	1525	1525	ND	-7	2	1		2	High	High	ND	High
HGR01_20070	hypothetical protein	1564808	ND	1.94437e+06	2.1743e+06	1456	ND	1456	ND	1297	1431	1364	94.7523	-92	2		1	1	High	ND	High	High
HGR01_20065	pentapeptide repeat-containing protein	ND	281303	1.76948e+06	2.98985e+06	ND	1982	1982	ND	1329	1305	1317	16.9706	-665	1	1	3	2	High	High	High	High
HGR01_20045	cobalt-precorrin-6A reductase		ND	ND	ND		ND	ND	ND	ND	ND	ND	ND	only abundandt in one			1		ND	ND	High	ND
HGR01_20020	hypothetical protein		ND	476219	ND		ND	ND	ND	1860	ND	1860	ND	only abundandt in one			1		ND	ND	High	ND
HGR01_20015	hypothetical protein	1.68285e+08	6.39957e+07	7.38555e+07	4.85887e+07	128	211	169.5	58.6899	209	367	288	111.723	118.5	37	35	17	24	High	High	High	High
HGR01_20005	hypothetical protein	3.44719e+07	2.59932e+07	1.31142e+07	3.56482e+07	372	384	378	8.48528	614	439	526.5	123.744	148.5	11	13	5	12	High	High	High	High
HGR01_20000	hypothetical protein	2.60784e+07	1.3979e+07	16439828	1.76956e+07	454	549	501.5	67.1751	549	633	591	59.397	89.5	11	8	10	7	High	High	High	High
HGR01_19995	FAD-dependent oxidoreductase	1.04968e+07	1.2845e+07	9.18613e+06	8.65538e+06	721	572	646.5	105.359	716	871	793.5	109.602	147	6	9	8	8	High	High	High	High
HGR01_19965	carotenoid oxygenase family protein	6.24322e+06	1.02561e+07	5.11181e+07	1.11443e+08	880	645	762.5	166.17	261	203	232	41.0122	-530.5	4	9	10	14	High	High	High	High
HGR01_19960	AAA-like domain-containing protein	ND	ND	ND	ND	ND	ND	ND	ND	ND	ND	ND	ND	only abundandt in one	1				High	ND	ND	ND
HGR01_19945	response regulator	776517	686789	545729	1.07394e+06	1801	1716	1758.5	60.1041	1805	1702	1753.5	72.832	-5	1	2	1	1	High	High	High	High
HGR01_19930	hypothetical protein	469170	ND	ND	ND	1956	ND	1956	ND	ND	ND	ND	ND	only abundandt in one	1				High	ND	ND	ND
HGR01_19855	threonine ammonia-lyase, biosynthetic	2.30192e+06	1.2986e+06	1.74234e+06	1.23273e+06	1292	1464	1378	121.622	1337	1648	1492.5	219.91	114.5	2	1	2	1	High	High	High	High
HGR01_19850	sucrose-phosphate phosphatase	2.3135e+06	ND	8.69884e+06	1.09741e+07	1288	ND	1288	ND	743	781	762	26.8701	-526	2		4	5	High	ND	High	High
HGR01_19845	Holliday junction branch migration protein RuvA		ND	ND	ND		ND	ND	ND	ND	ND	ND	ND	only abundandt in one		1		1	ND	High	ND	High
HGR01_19815	NAD-binding protein		953097	ND	ND		1576	1576	ND	ND	ND	ND	ND	only abundandt in one		1			ND	Medium	ND	ND
HGR01_19810	hypothetical protein	ND	ND	ND	ND	ND	ND	ND	ND	ND	ND	ND	ND	only abundandt in one	1				High	ND	ND	ND
HGR01_19805	pentapeptide repeat-containing protein	2549656	2.31311e+06	4.6929e+06	6.87787e+06	1248	1198	1223	35.3553	959	958	958.5	0.707107	-264.5	2	2	3	4	High	High	High	High
HGR01_19795	DUF928 domain-containing protein		ND	ND	ND		ND	ND	ND	ND	ND	ND	ND	only abundandt in one			1	1	ND	ND	High	High
HGR01_19790	hypothetical protein		ND	ND	ND		ND	ND	ND	ND	ND	ND	ND	only abundandt in one		1			ND	High	ND	ND
HGR01_19770	FAD-dependent monooxygenase	941095	383272	826130	1061995	1716	1930	1823	151.321	1630	1706	1668	53.7401	-155	1	1	2	2	High	High	High	High
HGR01_19765	DUF3172 domain-containing protein	776196	2.04534e+06	ND	800296	1802	1250	1526	390.323	ND	1833	1833	ND	307	1	1		1	High	High	ND	High
HGR01_19760	AMIN domain-containing protein		ND	449613	ND		ND	ND	ND	1877	ND	1877	ND	only abundandt in one			1		ND	ND	High	ND
HGR01_19750	cation:proton antiporter	ND	ND	ND	ND	ND	ND	ND	ND	ND	ND	ND	ND	only abundandt in one	1				High	ND	ND	ND
HGR01_19735	hypothetical protein		591017	ND	ND		1777	1777	ND	ND	ND	ND	ND	only abundandt in one		1			ND	Medium	ND	ND
HGR01_19715	hypothetical protein	3.03713e+06	3.71293e+06	3.35206e+06	7359941	1178	1007	1092.5	120.915	1081	935	1008	103.238	-84.5	3	4	3	5	High	High	High	High
HGR01_19710	DNA sulfur modification protein DndD		ND	ND	ND		ND	ND	ND	ND	ND	ND	ND	only abundandt in one				1	ND	ND	ND	High
HGR01_19675	ABC transporter permease	649436	437311	410723	ND	1864	1885	1874.5	14.8492	1891	ND	1891	ND	16.5	1	1	1		High	High	High	ND
HGR01_19660	HEAT repeat domain-containing protein	1.41034e+06	1.90284e+06	496528	2.65973e+06	1504	1281	1392.5	157.685	1839	1355	1597	342.24	204.5	2	3	1	3	High	High	High	High
HGR01_19645	glucosidase		512989	ND	ND		1828	1828	ND	ND	ND	ND	ND	only abundandt in one		2		1	ND	High	ND	High
HGR01_19640	L-histidine N(alpha)-methyltransferase		ND	530497	ND		ND	ND	ND	1819	ND	1819	ND	only abundandt in one			2		ND	ND	High	ND
HGR01_19635	pentapeptide repeat-containing protein	15627296	1.43407e+07	1.61143e+07	2.65143e+07	585	545	565	28.2843	557	521	539	25.4558	-26	3	5	5	5	High	High	High	High
HGR01_19615	alpha/beta fold hydrolase	95398.4	ND	632332	607054	2060	ND	2060	ND	1748	1930	1839	128.693	-221	1		2	1	High	ND	High	High
HGR01_19600	pyridoxamine 5'-phosphate oxidase family protein		ND	ND	3696502		ND	ND	ND	ND	1205	1205	ND	only abundandt in one				1	ND	ND	ND	High
HGR01_19595	Nif11-like leader peptide family natural product precursor	9722159	1.44215e+06	2.21307e+06	8.50187e+06	748	1409	1078.5	467.398	1250	883	1066.5	259.508	-12	2	1	2	2	High	High	High	High
HGR01_19590	bifunctional phosphoribosylaminoimidazolecarboxamide formyltransferase/IMP cyclohydrolase	3.85861e+07	3.82382e+07	4.13147e+07	5.23994e+07	343	306	324.5	26.163	306	348	327	29.6985	2.5	12	13	12	15	High	High	High	High
HGR01_19585	alpha/beta hydrolase	1.25725e+06	3.91811e+06	2853882	4.49997e+06	1572	984	1278	415.779	1140	1122	1131	12.7279	-147	3	3	1	2	High	High	High	High
HGR01_19580	DUF2555 domain-containing protein	844245	237334	ND	ND	1765	1999	1882	165.463	ND	ND	ND	ND	only abundandt in one	1	1	1		High	High	High	ND
HGR01_19560	urease accessory protein UreE	978946	ND	ND	338617	1698	ND	1698	ND	ND	2018	2018	ND	320	2			3	High	ND	ND	High
HGR01_19550	urease accessory protein UreG	1.06314e+06	448963	ND	1.17427e+06	1650	1876	1763	159.806	ND	1668	1668	ND	-95	1	1	1	1	High	High	High	High
HGR01_19545	deoxyribodipyrimidine photo-lyase	6682372	573539	1.3868e+06	3.01421e+06	864	1789	1326.5	654.074	1430	1298	1364	93.3381	37.5	3	4	3	4	High	High	High	High
HGR01_19500	homoserine kinase		ND	1.1434e+06	1.32528e+06		ND	ND	ND	1510	1618	1564	76.3675	only abundandt in one		1	2	2	ND	High	High	High
HGR01_19495	hypothetical protein	330373	ND	5482490	ND	2021	ND	2021	ND	893	ND	893	ND	-1128	1		1	1	High	ND	High	High
HGR01_19490	EF-hand domain-containing protein		ND	2238070	ND		ND	ND	ND	1241	ND	1241	ND	only abundandt in one			1		ND	ND	High	ND
HGR01_19485	M3 family metallopeptidase	4.95748e+07	5.03896e+07	5.40884e+07	8.93254e+07	302	250	276	36.7696	251	240	245.5	7.77817	-30.5	18	18	20	20	High	High	High	High
HGR01_19475	plasmid pRiA4b ORF-3 family protein	ND	ND	2.02278e+06	591840	ND	ND	ND	ND	1283	1941	1612	465.276	only abundandt in one	1		2	2	High	ND	High	High
HGR01_19380	30S ribosomal protein S21	3.50251e+06	3.01803e+06	3.81506e+06	2277234	1110	1082	1096	19.799	1047	1412	1229.5	258.094	133.5	1	2	1	1	High	High	High	High
HGR01_19375	RNA-binding protein	8.48158e+06	4.28401e+06	ND	2.62496e+06	793	953	873	113.137	ND	1360	1360	ND	487	7	6		9	High	High	ND	High
HGR01_19370	precorrin-2 C(20)-methyltransferase		1.19696e+06	ND	ND		1491	1491	ND	ND	ND	ND	ND	only abundandt in one		1			ND	High	ND	ND
HGR01_19305	aldo/keto reductase	1.6385e+06	1.97082e+06	1.28957e+06	941411	1438	1260	1349	125.865	1465	1763	1614	210.718	265	1	3	2	1	High	High	High	High
HGR01_19295	DNA starvation/stationary phase protection protein Dps	3.34241e+06	3.89413e+06	ND	2.42697e+06	1130	985	1057.5	102.53	ND	1387	1387	ND	329.5	2	4		2	High	High	ND	High
HGR01_19290	pirin family protein	777014	265805	120969	756190	1800	1986	1893	131.522	2003	1850	1926.5	108.187	33.5	1	1	2	1	High	High	High	High
HGR01_19275	PhoD-like phosphatase		ND	ND	ND		ND	ND	ND	ND	ND	ND	ND	only abundandt in one			1		ND	ND	High	ND
HGR01_19265	Uma2 family endonuclease		570630	ND	ND		1792	1792	ND	ND	ND	ND	ND	only abundandt in one		1			ND	High	ND	ND
HGR01_19240	superoxide dismutase	7.33947e+08	6.60529e+08	7.21897e+08	8.60981e+08	34	28	31	4.24264	22	26	24	2.82843	-7	23	31	19	56	High	High	High	High
HGR01_19235	bifunctional pantoate--beta-alanine ligase/(d)CMP kinase	1.34072e+06	ND	ND	ND	1534	ND	1534	ND	ND	ND	ND	ND	only abundandt in one	1				High	ND	ND	ND
HGR01_19225	glutaminase A	1.599e+06	ND	ND	ND	1448	ND	1448	ND	ND	ND	ND	ND	only abundandt in one	1				High	ND	ND	ND
HGR01_19220	WGR domain-containing protein	425963	523861	864083	1941966	1982	1819	1900.5	115.258	1617	1465	1541	107.48	-359.5	1	1	1	1	High	High	High	High
HGR01_19210	S-layer homology domain-containing protein	1.03089e+08	1.12614e+08	1.68941e+08	171003387	184	142	163	29.6985	105	143	124	26.8701	-39	13	15	16	21	High	High	High	High
HGR01_19185	polyphosphate kinase 1		1.92999e+06	ND	ND		1274	1274	ND	ND	ND	ND	ND	only abundandt in one		1			ND	Medium	ND	ND
HGR01_19120	AAA family ATPase	1.87251e+06	873713	ND	3.75432e+06	1386	1619	1502.5	164.756	ND	1195	1195	ND	-307.5	1	1		1	Medium	Medium	ND	High
HGR01_19100	arginine--tRNA ligase	2.47516e+06	3.06176e+06	1.87528e+07	1.50684e+07	1260	1076	1168	130.108	512	683	597.5	120.915	-570.5	4	5	9	10	High	High	High	High
HGR01_19045	ABC transporter substrate-binding protein		ND	ND	ND		ND	ND	ND	ND	ND	ND	ND	only abundandt in one			1		ND	ND	High	ND
HGR01_18995	glucose-6-phosphate dehydrogenase	2.41809e+07	1.51298e+07	2.57455e+07	5.10533e+07	469	523	496	38.1838	431	356	393.5	53.033	-102.5	9	7	9	11	High	High	High	High
HGR01_18990	hypothetical protein		106949	ND	ND		2033	2033	ND	ND	ND	ND	ND	only abundandt in one		1			ND	High	ND	ND
HGR01_18940	hypothetical protein		ND	ND	ND		ND	ND	ND	ND	ND	ND	ND	only abundandt in one				1	ND	ND	ND	High
HGR01_18935	hypothetical protein	5.29117e+06	4.43e+06	9.04296e+06	1.35679e+07	938	938	938	0	721	713	717	5.65685	-221	4	4	7	6	High	High	High	High
HGR01_18910	CIA30 family protein	8.93188e+06	7.47275e+06	1.58275e+07	8.68569e+06	776	741	758.5	24.7487	562	869	715.5	217.082	-43	6	4	8	4	High	High	High	High
HGR01_18905	pyridoxamine 5'-phosphate oxidase family protein	1.26296e+06	2.39853e+06	ND	ND	1571	1185	1378	272.943	ND	ND	ND	ND	only abundandt in one	1	2			High	High	ND	ND
HGR01_18900	alpha/beta hydrolase	963299	1.31028e+06	678753	647016	1705	1460	1582.5	173.241	1715	1916	1815.5	142.128	233	1	3	1	1	High	High	High	High
HGR01_18890	AMP-binding protein		ND	1.01696e+07	1.12106e+07		ND	ND	ND	684	775	729.5	64.3467	only abundandt in one			5	7	ND	ND	High	High
HGR01_18880	4-(cytidine 5'-diphospho)-2-C-methyl-D-erythritol kinase	2.32764e+06	1.58913e+06	ND	ND	1287	1381	1334	66.468	ND	ND	ND	ND	only abundandt in one	2	1			High	Medium	ND	ND
HGR01_18875	16S rRNA (adenine(1518)-N(6)/adenine(1519)-N(6))- dimethyltransferase RsmA		ND	ND	ND		ND	ND	ND	ND	ND	ND	ND	only abundandt in one		1	1		ND	High	High	ND
HGR01_18845	GerMN domain-containing protein		3142565	3.78592e+06	4.99455e+06		1066	1066	ND	1051	1082	1066.5	21.9203	0.5		1	1	1	ND	High	High	High
HGR01_18820	hypothetical protein	946352	ND	1.3877e+06	679147	1711	ND	1711	ND	1429	1900	1664.5	333.047	-46.5	2		2	2	High	ND	High	High
HGR01_18810	Nif3-like dinuclear metal center hexameric protein		ND	874278	ND		ND	ND	ND	1613	ND	1613	ND	only abundandt in one		1	1		ND	High	High	ND
HGR01_18765	beta-phosphoglucomutase	4.37119e+06	8.34596e+06	2.10486e+06	1.77223e+06	1021	708	864.5	221.324	1266	1499	1382.5	164.756	518	4	8	3	3	High	High	High	High
HGR01_18755	AAA family ATPase	1.33644e+08	4.25677e+07	8.37342e+07	1.83664e+08	156	281	218.5	88.3883	188	134	161	38.1838	-57.5	28	23	19	31	High	High	High	High
HGR01_18750	DUF1257 domain-containing protein	6.15111e+06	2.94235e+06	1.17653e+07	1.83962e+07	888	1095	991.5	146.371	644	618	631	18.3848	-360.5	4	2	4	3	High	High	High	High
HGR01_18745	gluconolactonase		ND	ND	ND		ND	ND	ND	ND	ND	ND	ND	only abundandt in one			1		ND	ND	High	ND
HGR01_18735	glycoside hydrolase family 10 protein	1.0535e+06	838459	1.21541e+06	ND	1654	1636	1645	12.7279	1485	ND	1485	ND	-160	1	1	1	1	High	High	High	Medium
HGR01_18730	alpha/beta hydrolase	4.1844e+06	1.77319e+06	3.00753e+06	6.1652e+06	1035	1316	1175.5	198.697	1120	998	1059	86.267	-116.5	3	2	5	4	High	High	High	High
HGR01_18695	NAD(P)/FAD-dependent oxidoreductase		ND	138303	ND		ND	ND	ND	2002	ND	2002	ND	only abundandt in one			1	1	ND	ND	Medium	High
HGR01_18690	class I SAM-dependent methyltransferase	1.2475e+06	954950	925135	1.38659e+06	1575	1575	1575	0	1589	1601	1595	8.48528	20	1	1	1	1	High	High	High	High
HGR01_18680	hypothetical protein		ND	ND	1.05092e+06		ND	ND	ND	ND	1711	1711	ND	only abundandt in one				1	ND	ND	ND	Medium
HGR01_18675	Uma2 family endonuclease	568029	ND	ND	ND	1899	ND	1899	ND	ND	ND	ND	ND	only abundandt in one	1				High	ND	ND	ND
HGR01_18670	hypothetical protein	3274483	2.61518e+06	3.19601e+06	3.86819e+06	1142	1146	1144	2.82843	1095	1184	1139.5	62.9325	-4.5	4	5	2	3	High	High	High	High
HGR01_18560	non-ribosomal peptide synthetase		ND	2.85935e+06	ND		ND	ND	ND	1139	ND	1139	ND	only abundandt in one			1		ND	ND	Medium	ND
HGR01_18545	GTP-binding protein		ND	ND	684488		ND	ND	ND	ND	1896	1896	ND	only abundandt in one				2	ND	ND	ND	High
HGR01_18535	hypothetical protein	1.48216e+07	9.9041e+06	2.2795e+07	2.78708e+07	609	653	631	31.1127	465	507	486	29.6985	-145	6	6	7	6	High	High	High	High
HGR01_18525	universal stress protein		ND	ND	ND		ND	ND	ND	ND	ND	ND	ND	only abundandt in one			1		ND	ND	High	ND
HGR01_18500	ribonuclease III	ND	ND	432336	ND	ND	ND	ND	ND	1881	ND	1881	ND	only abundandt in one	1	1	1	1	High	High	High	High
HGR01_18475	magnesium chelatase ATPase subunit D	1.38198e+06	817100	1.80856e+06	2.00834e+06	1515	1646	1580.5	92.631	1324	1449	1386.5	88.3883	-194	1	2	3	4	High	High	High	High
HGR01_18450	peptide chain release factor 2	1.30813e+06	2.10314e+06	1.8343e+06	658194	1550	1235	1392.5	222.739	1319	1910	1614.5	417.9	222	2	2	1	1	High	High	High	High
HGR01_18445	carboxymuconolactone decarboxylase family protein	516822	ND	3.10302e+06	799750	1933	ND	1933	ND	1109	1834	1471.5	512.652	-461.5	1		1	1	High	ND	High	High
HGR01_18440	tetratricopeptide repeat protein		ND	641670	ND		ND	ND	ND	1738	ND	1738	ND	only abundandt in one		1	1		ND	High	High	ND
HGR01_18435	PAS domain-containing protein	2595139	4731555	1052538	ND	1239	913	1076	230.517	1544	ND	1544	ND	468	3	3	2	1	High	High	High	High
HGR01_18430	hypothetical protein		ND	ND	506986		ND	ND	ND	ND	1968	1968	ND	only abundandt in one			1	1	ND	ND	High	High
HGR01_18420	PAS domain S-box protein	22547286	15182882	30676028	ND	493	521	507	19.799	376	ND	376	ND	-131	1	1	1		Medium	Medium	High	ND
HGR01_18395	hypothetical protein	ND	ND	6.95438e+06	2.16519e+07	ND	ND	ND	ND	814	566	690	175.362	only abundandt in one	1	1	4	4	High	High	High	High
HGR01_18365	hypothetical protein	6.74114e+06	5211767	ND	6972444	859	873	866	9.89949	ND	952	952	ND	86	1	1		2	High	High	ND	High
HGR01_18360	adenosylhomocysteinase	4.08619e+07	1.89609e+07	8.48774e+07	9.93765e+07	335	467	401	93.3381	182	222	202	28.2843	-199	15	9	15	19	High	High	High	High
HGR01_18355	mechanosensitive ion channel family protein		ND	509047	ND		ND	ND	ND	1832	ND	1832	ND	only abundandt in one			1		ND	ND	High	ND
HGR01_18350	FADH(2)-oxidizing methylenetetrahydrofolate--tRNA-(uracil(54)-C(5))- methyltransferase TrmFO	ND	ND	1.38556e+06	ND	ND	ND	ND	ND	1431	ND	1431	ND	only abundandt in one	1		1		Medium	ND	High	ND
HGR01_18325	N-acetylmuramoyl-L-alanine amidase	3.71564e+06	1.91305e+06	1.32008e+06	2.08649e+06	1083	1278	1180.5	137.886	1454	1441	1447.5	9.19239	267	5	4	2	3	High	High	High	High
HGR01_18320	Uma2 family endonuclease	4.24305e+06	779654	543904	1.25028e+07	1031	1671	1351	452.548	1807	738	1272.5	755.897	-78.5	2	1	1	2	High	High	High	High
HGR01_18315	hypothetical protein		432815	5.04862e+06	5.44104e+06		1890	1890	ND	923	1048	985.5	88.3883	-904.5		1	4	3	ND	High	High	High
HGR01_18310	hypothetical protein	1.04785e+06	563809	1.67992e+06	1.80164e+06	1657	1799	1728	100.409	1352	1496	1424	101.823	-304	1	1	2	2	High	High	High	High
HGR01_18305	class I SAM-dependent methyltransferase	1.76573e+06	ND	2.22897e+06	3.17051e+06	1410	ND	1410	ND	1243	1271	1257	19.799	-153	3		1	1	High	ND	High	High
HGR01_18295	J domain-containing protein		3138007	ND	ND		1068	1068	ND	ND	ND	ND	ND	only abundandt in one		1		1	ND	High	ND	High
HGR01_18275	Rpn family recombination-promoting nuclease/putative transposase		535851	331708	ND		1810	1810	ND	1933	ND	1933	ND	123		1	1		ND	High	High	ND
HGR01_18235	serine hydrolase	726825	629625	ND	745231	1835	1747	1791	62.2254	ND	1857	1857	ND	66	1	1		1	High	High	ND	High
HGR01_18210	carbonic anhydrase	1.07799e+07	6.7763e+06	2.76587e+06	2.87952e+07	710	779	744.5	48.7904	1154	493	823.5	467.398	79	7	2	3	5	High	High	High	High
HGR01_18200	preprotein translocase subunit SecA	9.76236e+07	8.1836e+07	8.01101e+07	1.21157e+08	193	177	185	11.3137	195	188	191.5	4.94975	6.5	30	26	29	27	High	High	High	High
HGR01_18195	type II toxin-antitoxin system RelE/ParE family toxin	ND	1.17117e+06	1.30951e+06	673398	ND	1501	1501	ND	1456	1904	1680	316.784	179	1	1	1	1	High	High	High	High
HGR01_18190	hypothetical protein	1.06799e+06	1.53944e+06	2.4735e+06	2.68821e+06	1647	1393	1520	179.605	1195	1348	1271.5	108.187	-248.5	2	2	3	2	High	High	High	High
HGR01_18180	CHAT domain-containing protein	531976	ND	1.94997e+06	2.62413e+06	1921	ND	1921	ND	1294	1362	1328	48.0833	-593	2	1	4	3	High	High	High	High
HGR01_18165	23S rRNA (adenine(2503)-C(2))-methyltransferase RlmN		ND	501851	ND		ND	ND	ND	1834	ND	1834	ND	only abundandt in one			1		ND	ND	High	ND
HGR01_18160	hypothetical protein		978931	1.45942e+06	670794		1565	1565	ND	1408	1905	1656.5	351.432	91.5		1	2	1	ND	High	High	High
HGR01_18135	LL-diaminopimelate aminotransferase	870447	ND	1.37061e+06	3.10958e+06	1751	ND	1751	ND	1436	1287	1361.5	105.359	-389.5	1		2	2	High	ND	High	High
HGR01_18130	thioredoxin	4.28903e+07	2.97306e+07	2.64364e+07	35749097	320	353	336.5	23.3345	420	437	428.5	12.0208	92	5	4	5	6	High	High	High	High
HGR01_18125	PspA/IM30 family protein	1.73165e+08	1.15932e+08	213520584	2.86526e+08	125	138	131.5	9.19239	88	95	91.5	4.94975	-40	13	15	19	23	High	High	High	High
HGR01_18120	PspA/IM30 family protein	1.09696e+06	1.72256e+06	2.03794e+06	4.02421e+06	1636	1337	1486.5	211.425	1278	1165	1221.5	79.9031	-265	4	3	3	6	High	High	High	High
HGR01_18115	hypothetical protein	2.5604e+06	1937912	3.26691e+06	4.31139e+06	1245	1270	1257.5	17.6777	1092	1137	1114.5	31.8198	-143	1	2	2	2	High	High	High	High
HGR01_18110	pentapeptide repeat-containing protein		ND	ND	345685		ND	ND	ND	ND	2017	2017	ND	only abundandt in one				1	ND	ND	ND	High
HGR01_18100	UPF0175 family protein		ND	1.75172e+06	ND		ND	ND	ND	1335	ND	1335	ND	only abundandt in one			1		ND	ND	High	ND
HGR01_18055	histidine--tRNA ligase	2.28602e+06	ND	4.04241e+06	7.34169e+06	1295	ND	1295	ND	1021	937	979	59.397	-316	7		4	7	High	ND	High	High
HGR01_18050	4-hydroxy-2-oxovalerate aldolase	2.87774e+06	2.21721e+06	2.22163e+06	1.68851e+06	1199	1212	1205.5	9.19239	1247	1518	1382.5	191.626	177	3	3	2	1	High	High	High	High
HGR01_18040	alpha/beta hydrolase	1.20562e+07	1.67758e+07	7.47925e+06	2.25723e+08	675	499	587	124.451	790	114	452	478.004	-135	8	10	5	7	High	High	High	High
HGR01_18035	3-keto-5-aminohexanoate cleavage protein	1.2434e+07	5.46232e+06	5195185	1.25033e+07	666	856	761	134.35	911	737	824	123.037	63	8	4	3	7	High	High	High	High
HGR01_18025	alpha/beta hydrolase	2.93002e+07	1.24466e+07	4.39291e+06	9498362	413	583	498	120.208	985	836	910.5	105.359	412.5	9	7	4	5	High	High	High	High
HGR01_18015	AAA family ATPase		149330	ND	ND		2022	2022	ND	ND	ND	ND	ND	only abundandt in one		1			ND	Medium	ND	ND
HGR01_18010	FIST C-terminal domain-containing protein	480713	ND	673008	592841	1953	ND	1953	ND	1722	1938	1830	152.735	-123	1		1	1	High	ND	High	High
HGR01_18000	nitrite reductase (NAD(P)H) small subunit	3.34883e+06	2.22167e+06	562282	6.57756e+06	1129	1211	1170	57.9828	1794	976	1385	578.413	215	4	5	1	6	High	High	High	High
HGR01_17980	sugar ABC transporter substrate-binding protein	4.20644e+07	4.27924e+07	4.26221e+07	6.77312e+07	326	279	302.5	33.234	299	287	293	8.48528	-9.5	13	17	15	15	High	High	High	High
HGR01_17960	AMIN domain-containing protein	1.10674e+07	1.71412e+07	1.498e+07	1.43303e+07	703	490	596.5	150.614	574	696	635	86.267	38.5	5	6	5	5	High	High	High	High
HGR01_17955	pyridoxamine 5'-phosphate oxidase family protein	2.23397e+06	2.42295e+06	4.02253e+06	6.34888e+06	1312	1180	1246	93.3381	1025	988	1006.5	26.163	-239.5	2	3	3	4	High	High	High	High
HGR01_17940	hybrid sensor histidine kinase/response regulator	460715	ND	552320	ND	1965	ND	1965	ND	1800	ND	1800	ND	-165	2		3	1	High	ND	High	High
HGR01_17935	response regulator transcription factor	16371808	1.02972e+07	7.54048e+06	10873626	572	643	607.5	50.2046	787	783	785	2.82843	177.5	4	4	3	3	High	High	High	High
HGR01_17920	response regulator		116472	ND	ND		2032	2032	ND	ND	ND	ND	ND	only abundandt in one		1			ND	High	ND	ND
HGR01_17900	saccharopine dehydrogenase NADP-binding domain-containing protein	ND	ND	755840	464569	ND	ND	ND	ND	1669	1981	1825	220.617	only abundandt in one	2		1	1	High	ND	High	High
HGR01_17895	Hsp20/alpha crystallin family protein	273987409	2.51302e+08	1.15137e+08	7.62886e+06	87	79	83	5.65685	142	918	530	548.715	447	3	6	2	2	High	High	High	High
HGR01_17890	DUF1499 domain-containing protein	737214	422085	ND	687172	1828	1899	1863.5	50.2046	ND	1892	1892	ND	28.5	1	1		1	High	High	ND	High
HGR01_17880	HEAT repeat domain-containing protein	860609	1.33687e+06	1.21906e+06	4.19396e+06	1758	1452	1605	216.375	1484	1150	1317	236.174	-288	1	2	1	3	High	High	High	High
HGR01_17875	phycobiliprotein lyase	7.75904e+06	1.35862e+07	5.06571e+06	1.66482e+07	815	557	686	182.434	921	652	786.5	190.212	100.5	5	7	4	7	High	High	High	High
HGR01_17870	GAF domain-containing protein	1.42429e+06	ND	ND	876496	1502	ND	1502	ND	ND	1799	1799	ND	297	3			2	High	ND	ND	High
HGR01_17865	response regulator	ND	405886	337961	1.36742e+06	ND	1912	1912	ND	1929	1604	1766.5	229.81	-145.5	2	1	1	2	High	High	High	High
HGR01_17815	metal ABC transporter substrate-binding protein		ND	ND	18965050		ND	ND	ND	ND	612	612	ND	only abundandt in one				1	ND	ND	ND	Medium
HGR01_17810	hypothetical protein		ND	ND	2.03679e+06		ND	ND	ND	ND	1446	1446	ND	only abundandt in one			1	2	ND	ND	High	High
HGR01_17805	LysR family transcriptional regulator		ND	4.99855e+06	6.48207e+06		ND	ND	ND	926	982	954	39.598	only abundandt in one			2	1	ND	ND	High	Medium
HGR01_17800	aspartoacylase	454909	674526	3.55244e+06	1.00462e+07	1968	1724	1846	172.534	1069	811	940	182.434	-906	1	2	3	6	High	High	High	High
HGR01_17785	manganese catalase family protein		ND	2.57187e+06	969933		ND	ND	ND	1179	1748	1463.5	402.344	only abundandt in one			2	2	ND	ND	High	High
HGR01_17755	pyridoxal phosphate-dependent aminotransferase	1.34428e+07	8.90622e+06	4.13823e+06	1.07653e+07	640	691	665.5	36.0624	1010	789	899.5	156.271	234	4	3	2	5	High	High	High	High
HGR01_17750	TauD/TfdA family dioxygenase	747233	1.76887e+06	875993	3.49266e+06	1821	1322	1571.5	352.846	1612	1227	1419.5	272.236	-152	1	3	2	3	High	High	High	High
HGR01_17745	SH3 domain-containing protein	3953642	2.58794e+06	7.14654e+06	9.66549e+06	1062	1151	1106.5	62.9325	805	832	818.5	19.0919	-288	4	1	2	3	High	High	High	High
HGR01_17735	glutamine-hydrolyzing GMP synthase	9.14363e+06	3.48795e+06	4.16922e+06	7.36159e+06	768	1035	901.5	188.798	1007	934	970.5	51.6188	69	7	3	5	4	High	High	High	High
HGR01_17720	DUF3177 family protein	1.03349e+06	787218	1.56299e+06	1706506	1664	1664	1664	0	1383	1511	1447	90.5097	-217	1	1	1	1	High	High	High	High
HGR01_17715	Calvin cycle protein CP12	1.00377e+08	8.75662e+07	54769053	63494118	189	169	179	14.1421	247	306	276.5	41.7193	97.5	4	4	4	2	High	High	High	High
HGR01_17710	FIST C-terminal domain-containing protein	3.66215e+06	ND	1.678e+06	6611663	1089	ND	1089	ND	1353	974	1163.5	267.993	74.5	2		1	2	High	ND	High	High
HGR01_17700	tRNA (guanosine(46)-N7)-methyltransferase TrmB		ND	ND	ND		ND	ND	ND	ND	ND	ND	ND	only abundandt in one			1	1	ND	ND	High	High
HGR01_17685	uracil phosphoribosyltransferase	1.73022e+06	321489	ND	ND	1416	1961	1688.5	385.373	ND	ND	ND	ND	only abundandt in one	3	1			High	High	ND	ND
HGR01_17680	URC4/urg3 family protein	916967	851839	1.23537e+06	ND	1727	1626	1676.5	71.4178	1482	ND	1482	ND	-194.5	2	2	2	2	High	High	High	High
HGR01_17655	amino acid ABC transporter ATP-binding protein		867177	ND	ND		1620	1620	ND	ND	ND	ND	ND	only abundandt in one		1			ND	Medium	ND	ND
HGR01_17635	NACHT domain-containing protein		2.88366e+06	ND	ND		1102	1102	ND	ND	ND	ND	ND	only abundandt in one		4	1	1	ND	High	High	High
HGR01_17605	FAD-binding oxidoreductase	4.42291e+06	4.75007e+06	5.2416e+06	9.69308e+06	1018	910	964	76.3675	908	830	869	55.1543	-95	3	4	5	5	High	High	High	High
HGR01_17600	site-2 protease family protein		ND	8911370	11615895		ND	ND	ND	728	769	748.5	28.9914	only abundandt in one		1	1	1	ND	High	Medium	High
HGR01_17585	PDZ domain-containing protein	9.58517e+06	5.26354e+06	1.10607e+07	2.3768e+07	755	871	813	82.0244	662	541	601.5	85.5599	-211.5	7	5	8	9	High	High	High	High
HGR01_17580	cytochrome b6	1.65669e+08	1.51826e+07	1.97231e+08	2.16128e+08	132	522	327	275.772	94	118	106	16.9706	-221	5	3	5	5	High	High	High	High
HGR01_17575	cytochrome b6-f complex subunit IV	7.51022e+07	4.98044e+07	5.59795e+07	9.96088e+07	228	253	240.5	17.6777	245	221	233	16.9706	-7.5	5	5	5	7	High	High	High	High
HGR01_17565	glycosyltransferase		ND	ND	404151		ND	ND	ND	ND	1997	1997	ND	only abundandt in one				1	ND	ND	ND	High
HGR01_17560	hypothetical protein	3.41723e+06	2.69029e+06	2.86137e+06	5.33067e+06	1116	1137	1126.5	14.8492	1138	1057	1097.5	57.2756	-29	1	1	1	1	High	High	High	High
HGR01_17550	bifunctional pyr operon transcriptional regulator/uracil phosphoribosyltransferase PyrR	5.18801e+06	2.60497e+06	2.44543e+06	5.05274e+06	943	1149	1046	145.664	1204	1077	1140.5	89.8026	94.5	4	3	3	5	High	High	High	High
HGR01_17535	AbrB family transcriptional regulator	1.63961e+08	1.0744e+08	1.44514e+08	2.13154e+08	134	146	140	8.48528	113	120	116.5	4.94975	-23.5	15	12	12	17	High	High	High	High
HGR01_17520	UDP-N-acetylmuramoyl-tripeptide--D-alanyl-D- alanine ligase	627030	ND	ND	ND	1874	ND	1874	ND	ND	ND	ND	ND	only abundandt in one	1			1	High	ND	ND	High
HGR01_17515	cyclic nucleotide-binding domain-containing protein	8.92299e+06	4.74475e+06	8.68581e+06	1.28228e+07	777	911	844	94.7523	744	731	737.5	9.19239	-106.5	8	6	11	8	High	High	High	High
HGR01_17465	hydrogenase expression/formation protein HypE	ND	436993	1.16807e+06	666124	ND	1886	1886	ND	1506	1907	1706.5	283.55	-179.5	1	1	2	1	High	High	High	High
HGR01_17455	hydrogenase nickel incorporation protein HypB	ND	ND	ND	ND	ND	ND	ND	ND	ND	ND	ND	ND	only abundandt in one	1			1	High	ND	ND	High
HGR01_17345	filamentous hemagglutinin N-terminal domain-containing protein		ND	ND	4.73452e+06		ND	ND	ND	ND	1098	1098	ND	only abundandt in one				1	ND	ND	ND	Medium
HGR01_17335	DUF928 domain-containing protein		ND	ND	ND		ND	ND	ND	ND	ND	ND	ND	only abundandt in one		1			ND	High	ND	ND
HGR01_17325	response regulator transcription factor	ND	ND	ND	ND	ND	ND	ND	ND	ND	ND	ND	ND	only abundandt in one	1	1		1	High	High	ND	High
HGR01_17290	ankyrin repeat domain-containing protein	ND	ND	ND	972302	ND	ND	ND	ND	ND	1745	1745	ND	only abundandt in one	1			1	High	ND	ND	High
HGR01_17250	hypothetical protein		ND	ND	738246		ND	ND	ND	ND	1862	1862	ND	only abundandt in one				1	ND	ND	ND	High
HGR01_17240	ferritin-like domain-containing protein		ND	1.35574e+06	ND		ND	ND	ND	1443	ND	1443	ND	only abundandt in one			1		ND	ND	High	ND
HGR01_17230	SulP family inorganic anion transporter		ND	537873	530504		ND	ND	ND	1814	1957	1885.5	101.116	only abundandt in one			2	1	ND	ND	High	High
HGR01_17205	bifunctional metallophosphatase/5'-nucleotidase	2.70093e+06	ND	749130	956475	1223	ND	1223	ND	1675	1754	1714.5	55.8614	491.5	3	2	2	3	High	High	High	High
HGR01_17180	SDR family oxidoreductase		550717	735455	ND		1803	1803	ND	1682	ND	1682	ND	-121		1	1		ND	High	High	ND
HGR01_17165	malto-oligosyltrehalose trehalohydrolase	1.10088e+06	1.63553e+06	ND	2.36107e+06	1634	1368	1501	188.09	ND	1403	1403	ND	-98	1	2		2	High	High	ND	High
HGR01_17160	malto-oligosyltrehalose synthase	3.09941e+06	3.22287e+06	5.31863e+06	9091942	1168	1059	1113.5	77.0746	901	849	875	36.7696	-238.5	4	7	8	9	High	High	High	High
HGR01_17150	putative 2-dehydropantoate 2-reductase		ND	ND	872827		ND	ND	ND	ND	1802	1802	ND	only abundandt in one			1	1	ND	ND	High	High
HGR01_17145	fasciclin domain-containing protein	4.81253e+07	4.89173e+07	8.3531e+07	78809310	304	257	280.5	33.234	189	261	225	50.9117	-55.5	12	11	13	8	High	High	High	High
HGR01_17135	leucine-rich repeat domain-containing protein	4473639	968138	ND	1.24167e+06	1011	1567	1289	393.151	ND	1642	1642	ND	353	1	1		2	High	High	ND	High
HGR01_17120	hypothetical protein	7.82476e+06	4.26383e+06	2.07323e+07	3.01286e+07	812	957	884.5	102.53	486	480	483	4.24264	-401.5	5	3	12	8	High	High	High	High
HGR01_17105	NHLP bacteriocin system secretion protein	ND	ND	ND	1.23039e+06	ND	ND	ND	ND	ND	1650	1650	ND	only abundandt in one	1			1	High	ND	ND	High
HGR01_17100	cyclic nucleotide-binding domain-containing protein	1.39776e+06	813938	677297	1.32991e+06	1509	1647	1578	97.5807	1717	1617	1667	70.7107	89	5	2	1	2	High	High	High	High
HGR01_17090	aldo/keto reductase	2.08596e+07	1.63736e+07	1.71673e+07	1.82506e+07	511	505	508	4.24264	531	622	576.5	64.3467	68.5	7	8	6	5	High	High	High	High
HGR01_17085	ketol-acid reductoisomerase	7.35078e+07	3.03546e+07	6.37553e+07	93825940	233	345	289	79.196	232	232	232	0	-57	16	8	11	15	High	High	High	High
HGR01_17060	hypothetical protein	201487	ND	ND	ND	2052	ND	2052	ND	ND	ND	ND	ND	only abundandt in one	3				High	ND	ND	ND
HGR01_17055	DNA-directed RNA polymerase subunit omega	4.58879e+07	3.94601e+07	3.53707e+07	6.24413e+07	310	298	304	8.48528	337	310	323.5	19.0919	19.5	5	8	7	9	High	High	High	High
HGR01_17050	fasciclin domain-containing protein	8.98562e+06	8.65032e+06	1.10755e+07	2.64187e+07	774	699	736.5	53.033	660	523	591.5	96.8736	-145	4	3	3	3	High	High	High	High
HGR01_17035	NIL domain-containing protein		14783970	11131487	ND		530	530	ND	658	ND	658	ND	128		1	1		ND	Medium	Medium	ND
HGR01_17020	hypothetical protein	6.11207e+06	3.31768e+06	5215968	4.34422e+06	889	1046	967.5	111.016	910	1132	1021	156.978	53.5	5	3	5	4	High	High	High	High
HGR01_17015	cadmium-translocating P-type ATPase		ND	ND	ND		ND	ND	ND	ND	ND	ND	ND	only abundandt in one			2		ND	ND	High	ND
HGR01_17010	hypothetical protein		624213	2.46207e+06	ND		1753	1753	ND	1198	ND	1198	ND	-555		1	1		ND	High	High	ND
HGR01_17005	uroporphyrinogen-III C-methyltransferase		ND	ND	ND		ND	ND	ND	ND	ND	ND	ND	only abundandt in one				1	ND	ND	ND	Medium
HGR01_17000	sirohydrochlorin chelatase		ND	ND	686222		ND	ND	ND	ND	1894	1894	ND	only abundandt in one				1	ND	ND	ND	High
HGR01_16990	DUF4359 domain-containing protein	1.37593e+06	961627	ND	ND	1517	1571	1544	38.1838	ND	ND	ND	ND	only abundandt in one	1	1			High	High	ND	ND
HGR01_16970	sodium-dependent bicarbonate transport family permease	1.295e+07	4.95701e+06	ND	1.41684e+06	654	897	775.5	171.827	ND	1588	1588	ND	812.5	7	6		1	High	High	ND	High
HGR01_16965	hypothetical protein	2.84747e+07	2.7606e+07	5.44314e+06	6.0605e+06	425	370	397.5	38.8909	895	1003	949	76.3675	551.5	5	4	1	2	High	High	High	High
HGR01_16960	cation:proton antiporter	1.89312e+06	ND	914885	ND	1377	ND	1377	ND	1597	ND	1597	ND	220	3	1	2		High	Medium	High	ND
HGR01_16950	ABC transporter substrate-binding protein	1.3528e+09	1.49286e+09	1.1308e+09	1.15428e+09	20	12	16	5.65685	12	20	16	5.65685	0	44	53	35	40	High	High	High	High
HGR01_16945	nitrate ABC transporter permease	3.59735e+07	2.11021e+07	4.42817e+06	8.94428e+06	361	442	401.5	57.2756	984	859	921.5	88.3883	520	5	3	2	3	High	High	High	High
HGR01_16940	ABC transporter substrate-binding protein	7.57429e+08	5.04027e+08	9.49296e+07	2.11224e+08	33	37	35	2.82843	169	122	145.5	33.234	110.5	71	54	18	25	High	High	High	High
HGR01_16935	ATP-binding cassette domain-containing protein	3.76047e+08	2.37867e+08	7.34757e+07	127464389	65	88	76.5	16.2635	210	179	194.5	21.9203	118	21	20	9	10	High	High	High	High
HGR01_16930	CHAT domain-containing protein		ND	6.33423e+06	2426657		ND	ND	ND	843	1388	1115.5	385.373	only abundandt in one			6	3	ND	ND	High	High
HGR01_16925	tetratricopeptide repeat protein	9.34182e+06	2.82338e+06	3.32482e+07	11561080	762	1117	939.5	251.023	349	771	560	298.399	-379.5	9	6	9	8	High	High	High	High
HGR01_16915	ribulose bisphosphate carboxylase small subunit	7.31288e+07	4.01573e+07	6.11842e+07	8.45687e+07	237	291	264	38.1838	234	253	243.5	13.435	-20.5	18	16	20	23	High	High	High	High
HGR01_16910	glycoside hydrolase family 13 protein	1.52372e+06	705905	2.89458e+06	1550969	1471	1702	1586.5	163.342	1131	1551	1341	296.985	-245.5	2	1	3	1	High	High	High	High
HGR01_16905	DNA mismatch repair protein MutS	338691	ND	ND	ND	2015	ND	2015	ND	ND	ND	ND	ND	only abundandt in one	1				High	ND	ND	ND
HGR01_16885	glycogen debranching protein	5.64582e+06	4.58863e+06	3.3052e+06	5.44278e+06	923	922	922.5	0.707107	1088	1047	1067.5	28.9914	145	2	2	2	2	High	High	High	High
HGR01_16880	DUF3536 domain-containing protein		ND	ND	ND		ND	ND	ND	ND	ND	ND	ND	only abundandt in one				1	ND	ND	ND	High
HGR01_16875	calcium/proton exchanger	1.61703e+06	ND	972275	ND	1443	ND	1443	ND	1572	ND	1572	ND	129	1		1		High	ND	High	ND
HGR01_16860	sucrose synthase	5072047	2.56487e+06	5.71486e+06	2.00884e+07	958	1156	1057	140.007	883	594	738.5	204.354	-318.5	5	3	5	8	High	High	High	High
HGR01_16800	YjbQ family protein	8.80064e+06	9.26814e+06	2.68442e+06	1.83513e+07	782	677	729.5	74.2462	1165	620	892.5	385.373	163	5	3	1	5	High	High	High	High
HGR01_16795	DUF4351 domain-containing protein	2.68265e+06	1.65085e+06	1.9768e+06	ND	1228	1361	1294.5	94.0452	1290	ND	1290	ND	-4.5	1	1	1		High	High	High	ND
HGR01_16785	bifunctional sterol desaturase/short chain dehydrogenase		ND	ND	ND		ND	ND	ND	ND	ND	ND	ND	only abundandt in one				1	ND	ND	ND	High
HGR01_16780	ubiquinol-cytochrome c reductase iron-sulfur subunit	16079198	7.49818e+06	2.4095e+07	3.89679e+07	574	740	657	117.38	450	416	433	24.0416	-224	3	4	4	6	High	High	High	High
HGR01_16765	dihydroxyacetone kinase subunit L	1.49135e+06	ND	1.39718e+06	1.74127e+06	1485	ND	1485	ND	1425	1506	1465.5	57.2756	-19.5	1		1	1	High	ND	High	High
HGR01_16760	hypothetical protein		ND	2.01495e+06	ND		ND	ND	ND	1286	ND	1286	ND	only abundandt in one			3	1	ND	ND	High	High
HGR01_16755	dihydroxyacetone kinase subunit DhaK	8.89612e+06	1.72384e+07	7.20104e+06	1.24346e+07	778	488	633	205.061	804	741	772.5	44.5477	139.5	8	11	5	7	High	High	High	High
HGR01_16735	peptide deformylase		ND	ND	ND		ND	ND	ND	ND	ND	ND	ND	only abundandt in one			1		ND	ND	High	ND
HGR01_16730	trypsin-like peptidase domain-containing protein	4.89231e+06	5.3139e+06	ND	1.38584e+07	975	864	919.5	78.4889	ND	709	709	ND	-210.5	4	5		3	High	High	ND	High
HGR01_16720	hypothetical protein	631090	ND	ND	641417	1872	ND	1872	ND	ND	1920	1920	ND	48	1			1	High	ND	ND	High
HGR01_16710	flavin-dependent dehydrogenase	1.29956e+06	244144	ND	ND	1558	1996	1777	309.713	ND	ND	ND	ND	only abundandt in one	2	1	1		High	High	Medium	ND
HGR01_16690	hypothetical protein	862457	695593	ND	ND	1755	1711	1733	31.1127	ND	ND	ND	ND	only abundandt in one	1	1			High	High	ND	ND
HGR01_16685	glycine oxidase ThiO	1.16772e+06	ND	1.46224e+06	3.4512e+06	1606	ND	1606	ND	1407	1233	1320	123.037	-286	3	1	3	4	High	High	High	High
HGR01_16675	ssl1498 family light-harvesting-like protein	6920385	2.89071e+06	2.49047e+06	2.41552e+06	851	1101	976	176.777	1190	1391	1290.5	142.128	314.5	1	1	1	1	High	High	High	High
HGR01_16670	ammonium transporter	755633	443776	ND	ND	1817	1879	1848	43.8406	ND	ND	ND	ND	only abundandt in one	2	2			High	High	ND	ND
HGR01_16655	metallophosphoesterase	1.30584e+06	ND	1.08478e+06	2.22567e+06	1553	ND	1553	ND	1536	1419	1477.5	82.7315	-75.5	2	1	1	2	High	High	High	High
HGR01_16645	protein kinase	ND	ND	532432	ND	ND	ND	ND	ND	1818	ND	1818	ND	only abundandt in one	1		1	1	High	ND	High	High
HGR01_16640	hypothetical protein	3.22954e+06	4.01817e+06	2.33407e+06	2.82449e+06	1148	970	1059	125.865	1222	1324	1273	72.1249	214	4	4	4	5	High	High	High	High
HGR01_16635	DUF2358 domain-containing protein		286129	ND	ND		1977	1977	ND	ND	ND	ND	ND	only abundandt in one		1			ND	High	ND	ND
HGR01_16630	ArsA family ATPase	1.25073e+07	6.41811e+06	1.65702e+07	2.86753e+07	662	800	731	97.5807	546	495	520.5	36.0624	-210.5	9	8	9	11	High	High	High	High
HGR01_16620	DNA polymerase III subunit beta	3.90124e+06	5.11735e+06	8.12068e+06	1.4283e+07	1066	885	975.5	127.986	760	697	728.5	44.5477	-247	5	4	4	7	High	High	High	High
HGR01_16615	translation initiation factor IF-3	2.89378e+06	2.94593e+06	1.37119e+06	4.5931e+06	1196	1094	1145	72.1249	1435	1116	1275.5	225.567	130.5	1	2	1	2	High	High	High	High
HGR01_16610	hypothetical protein		ND	ND	ND		ND	ND	ND	ND	ND	ND	ND	only abundandt in one			1		ND	ND	High	ND
HGR01_16585	glycosyl hydrolase family 57	3.26967e+06	ND	746850	4398685	1143	ND	1143	ND	1677	1128	1402.5	388.202	259.5	2		1	2	High	ND	High	High
HGR01_16570	alpha/beta hydrolase	1.15873e+07	7.88357e+06	9.75658e+06	1.03292e+07	685	724	704.5	27.5772	696	804	750	76.3675	45.5	7	6	7	5	High	High	High	High
HGR01_16555	hypothetical protein	2.54549e+07	28918165	61114361	6.16418e+07	462	358	410	73.5391	235	313	274	55.1543	-136	2	2	2	3	High	High	High	High
HGR01_16540	tetratricopeptide repeat protein		ND	ND	ND		ND	ND	ND	ND	ND	ND	ND	only abundandt in one				1	ND	ND	ND	High
HGR01_16530	photosystem I core protein PsaB	4.47658e+08	5.10686e+08	2.84264e+08	3.84331e+08	54	36	45	12.7279	66	69	67.5	2.12132	22.5	10	14	10	11	High	High	High	High
HGR01_16525	photosystem I core protein PsaA	2.97872e+08	8.97785e+08	4.87763e+08	6.02516e+08	82	23	52.5	41.7193	36	45	40.5	6.36396	-12	8	9	13	14	High	High	High	High
HGR01_16520	hypothetical protein	1.19485e+07	7.20752e+06	1.62732e+07	1.22807e+07	676	756	716	56.5685	553	745	649	135.765	-67	4	4	9	6	High	High	High	High
HGR01_16510	redoxin domain-containing protein		392541	ND	ND		1923	1923	ND	ND	ND	ND	ND	only abundandt in one		1			ND	High	ND	ND
HGR01_16490	peroxiredoxin	ND	ND	687382	2.70396e+06	ND	ND	ND	ND	1709	1344	1526.5	258.094	only abundandt in one	1		1	1	High	ND	High	High
HGR01_16460	nucleoside deaminase		4.29862e+06	ND	4794065		951	951	ND	ND	1095	1095	ND	144		1		1	ND	High	ND	High
HGR01_16450	TIGR04222 domain-containing membrane protein		ND	592036	ND		ND	ND	ND	1774	ND	1774	ND	only abundandt in one			2		ND	ND	High	ND
HGR01_16435	UDP-3-O-(3-hydroxymyristoyl)glucosamine N-acyltransferase	1.24054e+07	1.1985e+07	2.61804e+07	2.76294e+07	667	596	631.5	50.2046	424	508	466	59.397	-165.5	3	5	5	4	High	High	High	High
HGR01_16430	hypothetical protein	ND	1.14318e+06	1.70272e+06	1.27885e+06	ND	1512	1512	ND	1346	1629	1487.5	200.111	-24.5	1	1	3	2	High	High	High	High
HGR01_16420	tetratricopeptide repeat protein	ND	ND	ND	ND	ND	ND	ND	ND	ND	ND	ND	ND	only abundandt in one	1	2			High	High	ND	ND
HGR01_16415	hypothetical protein	3.22911e+06	3.68508e+06	4.26856e+06	2.39729e+06	1149	1010	1079.5	98.2878	1000	1396	1198	280.014	118.5	2	3	3	3	High	High	High	High
HGR01_16400	CoB--CoM heterodisulfide reductase iron-sulfur subunit B family protein	5794202	1.79543e+06	1.00705e+06	3150143	906	1312	1109	287.085	1560	1277	1418.5	200.111	309.5	4	2	1	2	High	High	High	High
HGR01_16395	acyl carrier protein	614913	777076	1.17013e+06	86946904	1883	1673	1778	148.492	1504	247	875.5	888.833	-902.5	1	1	1	2	High	High	High	High
HGR01_16390	beta-ketoacyl-ACP synthase II	1.59701e+07	9.00112e+06	7.03767e+06	9.73035e+06	578	684	631	74.9533	810	827	818.5	12.0208	187.5	7	6	5	5	High	High	High	High
HGR01_16385	transketolase	7.82018e+08	5.76606e+08	5.15395e+08	7.21953e+08	31	31	31	0	33	33	33	0	2	48	39	35	52	High	High	High	High
HGR01_16335	hypothetical protein	3.86934e+06	2.79335e+06	4.81322e+06	1.43906e+06	1069	1122	1095.5	37.4767	948	1585	1266.5	450.427	171	2	1	2	1	High	High	High	High
HGR01_16315	S-layer homology domain-containing protein	1.5879e+06	386757	1.36214e+06	2.66328e+06	1452	1927	1689.5	335.876	1437	1354	1395.5	58.6899	-294	3	2	3	5	High	High	High	High
HGR01_16295	cation/acetate symporter ActP		ND	ND	802271		ND	ND	ND	ND	1832	1832	ND	only abundandt in one				1	ND	ND	ND	High
HGR01_16245	cysteine synthase A	41842694	3.0306e+07	3.40703e+07	5.06399e+07	327	346	336.5	13.435	343	357	350	9.89949	13.5	10	11	9	12	High	High	High	High
HGR01_16240	hypothetical protein	2.05847e+06	1.44955e+06	ND	ND	1339	1407	1373	48.0833	ND	ND	ND	ND	only abundandt in one	1	1			High	Medium	ND	ND
HGR01_16235	dynamin family protein	757008	502454	4.31222e+06	6.64811e+06	1816	1833	1824.5	12.0208	995	971	983	16.9706	-841.5	2	1	6	5	High	High	High	High
HGR01_16225	Uma2 family endonuclease		ND	874187	3.13651e+06		ND	ND	ND	1614	1281	1447.5	235.467	only abundandt in one			1	2	ND	ND	High	High
HGR01_16220	peroxiredoxin	2.21191e+08	1.80809e+08	3.40355e+08	4.62291e+08	108	108	108	0	57	58	57.5	0.707107	-50.5	15	12	25	20	High	High	High	High
HGR01_16185	heme oxygenase (biliverdin-producing)	691576	499605	1.16383e+06	ND	1852	1835	1843.5	12.0208	1507	ND	1507	ND	-336.5	1	1	2		Medium	High	High	ND
HGR01_16175	cobalamin biosynthesis protein CobW		ND	372980	ND		ND	ND	ND	1909	ND	1909	ND	only abundandt in one			1		ND	ND	High	ND
HGR01_16135	MinD/ParA family protein	ND	ND	ND	ND	ND	ND	ND	ND	ND	ND	ND	ND	only abundandt in one	1				High	ND	ND	ND
HGR01_16130	glutathione S-transferase N-terminal domain-containing protein	9.46976e+06	3.71552e+06	2.73484e+07	2.80506e+07	756	1005	880.5	176.07	415	505	460	63.6396	-420.5	3	3	4	7	High	High	High	High
HGR01_16125	SDR family NAD(P)-dependent oxidoreductase	1.41464e+07	7.80653e+06	2.88626e+07	9.75067e+07	624	728	676	73.5391	395	225	310	120.208	-366	7	6	8	12	High	High	High	High
HGR01_16115	thioredoxin	9.06967e+06	1.8689e+06	14283521	5.39554e+06	773	1291	1032	366.281	583	1054	818.5	333.047	-213.5	4	1	2	3	High	High	High	High
HGR01_16105	creatininase family protein	792511	785980	ND	459135	1787	1665	1726	86.267	ND	1983	1983	ND	257	2	1		2	High	High	ND	High
HGR01_16100	hypothetical protein		ND	ND	934278		ND	ND	ND	ND	1768	1768	ND	only abundandt in one				1	ND	ND	ND	High
HGR01_16095	type II toxin-antitoxin system VapC family toxin	ND	ND	ND	ND	ND	ND	ND	ND	ND	ND	ND	ND	only abundandt in one	1	1			High	High	ND	ND
HGR01_16080	ROK family protein	2.81059e+07	1.68759e+07	2.37322e+07	3.91364e+07	430	493	461.5	44.5477	455	415	435	28.2843	-26.5	6	6	4	7	High	High	High	High
HGR01_16060	caspase family protein	2.76614e+06	1.76999e+06	5.82361e+06	4.98603e+06	1213	1320	1266.5	75.6604	874	1084	979	148.492	-287.5	5	4	7	6	High	High	High	High
HGR01_16040	glycosyltransferase family 2 protein		1.37735e+06	ND	ND		1432	1432	ND	ND	ND	ND	ND	only abundandt in one		3	1		ND	High	High	ND
HGR01_16030	oligopeptidase B		ND	ND	ND		ND	ND	ND	ND	ND	ND	ND	only abundandt in one			2		ND	ND	High	ND
HGR01_16020	uroporphyrinogen decarboxylase	6.93875e+07	3.21897e+07	1.95588e+07	3.6566e+07	247	335	291	62.2254	503	431	467	50.9117	176	15	10	10	9	High	High	High	High
HGR01_16015	NAD(P)-dependent oxidoreductase		2.33297e+06	2.78064e+06	ND		1195	1195	ND	1152	ND	1152	ND	-43		2	1		ND	High	High	ND
HGR01_16005	DUF4070 domain-containing protein	5.04832e+06	1.66868e+06	2.08264e+06	1.9886e+06	959	1351	1155	277.186	1272	1453	1362.5	127.986	207.5	3	4	1	1	High	High	High	High
HGR01_15995	TetR family transcriptional regulator		ND	ND	ND		ND	ND	ND	ND	ND	ND	ND	only abundandt in one			1	1	ND	ND	High	High
HGR01_15990	GTP-binding protein	1.88204e+06	2.46921e+06	ND	ND	1382	1173	1277.5	147.785	ND	ND	ND	ND	only abundandt in one	2	3	1	1	High	High	High	High
HGR01_15980	chromosome segregation protein SMC	ND	ND	ND	1138695	ND	ND	ND	ND	ND	1676	1676	ND	only abundandt in one	1		1	2	High	ND	High	High
HGR01_15975	PRC-barrel domain-containing protein	4.42181e+07	3.51429e+07	4.92847e+07	6.03833e+07	316	316	316	0	269	320	294.5	36.0624	-21.5	9	9	10	12	High	High	High	High
HGR01_15965	DUF975 domain-containing protein	2.70209e+06	ND	1.19854e+06	ND	1222	ND	1222	ND	1497	ND	1497	ND	275	2		1		High	ND	High	ND
HGR01_15955	DUF1868 domain-containing protein	5.62238e+06	4.42438e+06	1.22666e+06	184431	926	939	932.5	9.19239	1483	2048	1765.5	399.515	833	2	1	1	1	High	High	High	High
HGR01_15935	Re/Si-specific NAD(P)(+) transhydrogenase subunit beta	5.39905e+06	3.08356e+06	ND	ND	931	1074	1002.5	101.116	ND	ND	ND	ND	only abundandt in one	3	3			High	High	ND	ND
HGR01_15930	Re/Si-specific NAD(P)(+) transhydrogenase subunit alpha	4.09553e+06	7.29156e+06	ND	ND	1041	750	895.5	205.768	ND	ND	ND	ND	only abundandt in one	6	4			High	High	ND	ND
HGR01_15925	gas vesicle structural protein GvpA		1.17505e+06	ND	ND		1498	1498	ND	ND	ND	ND	ND	only abundandt in one		1			ND	High	ND	ND
HGR01_15915	MBL fold metallo-hydrolase		ND	ND	1.082e+06		ND	ND	ND	ND	1701	1701	ND	only abundandt in one				1	ND	ND	ND	High
HGR01_15900	CD225/dispanin family protein		ND	ND	1.24646e+06		ND	ND	ND	ND	1640	1640	ND	only abundandt in one				1	ND	ND	ND	High
HGR01_15705	alpha/beta hydrolase		ND	600104	ND		ND	ND	ND	1768	ND	1768	ND	only abundandt in one			1		ND	ND	High	ND
HGR01_15685	ATP-binding protein	ND	ND	604765	1.33193e+06	ND	ND	ND	ND	1766	1615	1690.5	106.773	only abundandt in one	2		2	2	High	ND	High	High
HGR01_15680	tRNA uridine-5-carboxymethylaminomethyl(34) synthesis enzyme MnmG	ND	ND	ND	2.25223e+06	ND	ND	ND	ND	ND	1415	1415	ND	only abundandt in one	2		1	2	High	ND	High	High
[truncated: 1,231 more rows]
